# Supplementary material for: Intra‐ and interhost genomic diversity of monkeypox virus
Source: J Med Virol. 2023 Aug 11;95(8):e29029. doi: 10.1002/jmv.29029 (PMC10952654; doi:10.1002/jmv.29029)
Supplement: Supplementary file 1 — Supporting Information. [file JMV-95-0-s001.xlsx]

## Sheet: Sheet1
NAME	GENBANK_ACCESSION_REV	DATA_SOURCE	DATE	CONTINENT	COUNTRY	DIVISION	WHO_REGION	AUTHORS	CLADE	OUTBREAK	LINEAGE	PATIENT	NUMBER_SAMPLES_PER_PATIENT	SEQ_METHOD	PCR _CT	SITE_OF_COLLECTION	SOURCE_OF_ACQUInterstate AustraliaITION
11_A	OR264364	This study	2022-08-01	Oceania	Australia	Victoria	Western Pacific Region (WPR)	Taouk et al	IIb	hMPXV-1	B.1.1	11	1	Illumina	17	genital	Unknown
12_A	OR264365	This study	2022-07-18	Oceania	Australia	Victoria	Western Pacific Region (WPR)	Taouk et al	IIb	hMPXV-1	B.1.12	12	1	Illumina	19	unknown	Overseas
14_A	OR264366	This study	2022-08-16	Oceania	Australia	Victoria	Western Pacific Region (WPR)	Taouk et al	IIb	hMPXV-1	B.1	14	1	ONT amplicon	17	genital	Victoria
15_A	OR264367	This study	2022-08-22	Oceania	Australia	Victoria	Western Pacific Region (WPR)	Taouk et al	IIb	hMPXV-1	B.1.1	15	2	ONT amplicon	22	anorectal	Victoria
15_B	OR264368	This study	2022-08-22	Oceania	Australia	Victoria	Western Pacific Region (WPR)	Taouk et al	IIb	hMPXV-1	B.1.1	15	2	ONT amplicon	24	unknown	Victoria
16_A	OR264369	This study	2022-08-08	Oceania	Australia	Victoria	Western Pacific Region (WPR)	Taouk et al	IIb	hMPXV-1	B.1	16	1	ONT amplicon	22	genital	Overseas
18_A	OR264370	This study	2022-07-11	Oceania	Australia	Victoria	Western Pacific Region (WPR)	Taouk et al	IIb	hMPXV-1	B.1	18	1	Illumina	18	anorectal	Victoria
19_A	OR264371	This study	2022-08-24	Oceania	Australia	Victoria	Western Pacific Region (WPR)	Taouk et al	IIb	hMPXV-1	B.1.1	19	2	ONT amplicon	19	skin	Victoria
19_B	OR264372	This study	2022-08-24	Oceania	Australia	Victoria	Western Pacific Region (WPR)	Taouk et al	IIb	hMPXV-1	B.1.1	19	2	ONT amplicon	21	skin	Victoria
2_A	OR264391	This study	2022-08-10	Oceania	Australia	Victoria	Western Pacific Region (WPR)	Taouk et al	IIb	hMPXV-1	B.1.3	2	1	ONT amplicon	19	anorectal	Victoria
20_A	OR264373	This study	2022-08-08	Oceania	Australia	Victoria	Western Pacific Region (WPR)	Taouk et al	IIb	hMPXV-1	B.1	20	1	ONT amplicon	23	anorectal	Victoria
21_A	OR264374	This study	2022-08-08	Oceania	Australia	Victoria	Western Pacific Region (WPR)	Taouk et al	IIb	hMPXV-1	B.1	21	1	ONT amplicon	15	anorectal	Victoria
22_A	OR264375	This study	2022-08-10	Oceania	Australia	Victoria	Western Pacific Region (WPR)	Taouk et al	IIb	hMPXV-1	B.1.7	22	1	ONT amplicon	23	unknown	Victoria
23_A	OR264376	This study	2022-08-18	Oceania	Australia	Victoria	Western Pacific Region (WPR)	Taouk et al	IIb	hMPXV-1	B.1.7	23	1	ONT amplicon	19	unknown	Unknown
24_A	OR264377	This study	2022-08-04	Oceania	Australia	Victoria	Western Pacific Region (WPR)	Taouk et al	IIb	hMPXV-1	B.1	24	1	Illumina	20	genital	Victoria
25_A	OR264378	This study	2022-08-22	Oceania	Australia	Victoria	Western Pacific Region (WPR)	Taouk et al	IIb	hMPXV-1	B.1	25	3	ONT amplicon	20	genital	Victoria
25_C	OR264379	This study	2022-08-22	Oceania	Australia	Victoria	Western Pacific Region (WPR)	Taouk et al	IIb	hMPXV-1	B.1	25	3	ONT amplicon	20	anorectal	Victoria
25_D	OR264380	This study	2022-08-22	Oceania	Australia	Victoria	Western Pacific Region (WPR)	Taouk et al	IIb	hMPXV-1	B.1	25	3	ONT amplicon	21	unknown	Victoria
26_B	OR264381	This study	2022-07-19	Oceania	Australia	Victoria	Western Pacific Region (WPR)	Taouk et al	IIb	hMPXV-1	B.1	26	2	Illumina	20	skin	Overseas
26_C	OR264382	This study	2022-07-19	Oceania	Australia	Victoria	Western Pacific Region (WPR)	Taouk et al	IIb	hMPXV-1	B.1	26	2	Illumina	16	genital	Overseas
27_A	OR264383	This study	2022-08-14	Oceania	Australia	Victoria	Western Pacific Region (WPR)	Taouk et al	IIb	hMPXV-1	B.1	27	4	ONT amplicon	21	genital	Victoria
27_B	OR264384	This study	2022-08-14	Oceania	Australia	Victoria	Western Pacific Region (WPR)	Taouk et al	IIb	hMPXV-1	B.1	27	4	ONT amplicon	23	genital	Victoria
27_F	OR264385	This study	2022-08-14	Oceania	Australia	Victoria	Western Pacific Region (WPR)	Taouk et al	IIb	hMPXV-1	B.1	27	4	ONT amplicon	23	genital	Victoria
27_G	OR264386	This study	2022-08-16	Oceania	Australia	Victoria	Western Pacific Region (WPR)	Taouk et al	IIb	hMPXV-1	B.1	27	4	ONT amplicon	20	genital	Victoria
28_A	OR264387	This study	2022-06-23	Oceania	Australia	Victoria	Western Pacific Region (WPR)	Taouk et al	IIb	hMPXV-1	B.1	28	1	Illumina	17	genital	Overseas
29_A	OR264388	This study	2022-08-18	Oceania	Australia	Victoria	Western Pacific Region (WPR)	Taouk et al	IIb	hMPXV-1	B.1	29	3	ONT amplicon	16	anorectal	Unknown
29_B	OR264389	This study	2022-08-24	Oceania	Australia	Victoria	Western Pacific Region (WPR)	Taouk et al	IIb	hMPXV-1	B.1	29	3	ONT amplicon	20	anorectal	Unknown
29_C	OR264390	This study	2022-08-24	Oceania	Australia	Victoria	Western Pacific Region (WPR)	Taouk et al	IIb	hMPXV-1	B.1	29	3	ONT amplicon	16	anorectal	Unknown
3_A	OR264410	This study	2022-07-29	Oceania	Australia	Victoria	Western Pacific Region (WPR)	Taouk et al	IIb	hMPXV-1	B.1.1	3	1	Illumina	22	anorectal	Overseas
31_A	OR264392	This study	2022-08-10	Oceania	Australia	Victoria	Western Pacific Region (WPR)	Taouk et al	IIb	hMPXV-1	B.1.1	31	1	ONT amplicon	22	genital	Victoria
32_A	OR264393	This study	2022-08-24	Oceania	Australia	Victoria	Western Pacific Region (WPR)	Taouk et al	IIb	hMPXV-1	B.1	32	4	Illumina	16	anorectal	Victoria/Overseas
32_B	OR264394	This study	2022-08-24	Oceania	Australia	Victoria	Western Pacific Region (WPR)	Taouk et al	IIb	hMPXV-1	B.1	32	4	Illumina	26	oral/naseopharyngeal	Victoria/Overseas
32_C	OR264395	This study	2022-08-24	Oceania	Australia	Victoria	Western Pacific Region (WPR)	Taouk et al	IIb	hMPXV-1	B.1	32	4	Illumina	16	anorectal	Victoria/Overseas
33_A	OR264396	This study	2022-09-07	Oceania	Australia	Victoria	Western Pacific Region (WPR)	Taouk et al	IIb	hMPXV-1	B.1.7	32	4	Illumina	33	anorectal	Victoria/Overseas
34_A	OR264397	This study	2022-08-16	Oceania	Australia	Victoria	Western Pacific Region (WPR)	Taouk et al	IIb	hMPXV-1	B.1.5	33	1	ONT amplicon	17	genital	Victoria
34_B	OR264398	This study	2022-06-30	Oceania	Australia	Victoria	Western Pacific Region (WPR)	Taouk et al	IIb	hMPXV-1	B.1.5	34	2	Illumina	27	genital	Interstate Australia
36_A	OR264399	This study	2022-06-30	Oceania	Australia	Victoria	Western Pacific Region (WPR)	Taouk et al	IIb	hMPXV-1	B.1.1	34	2	Illumina	25	genital	Interstate Australia
36_B	OR264400	This study	2022-08-15	Oceania	Australia	Victoria	Western Pacific Region (WPR)	Taouk et al	IIb	hMPXV-1	B.1.1	36	2	ONT amplicon	24	genital	Victoria
37_A	OR264401	This study	2022-08-16	Oceania	Australia	Victoria	Western Pacific Region (WPR)	Taouk et al	IIb	hMPXV-1	B.1	36	2	ONT amplicon	18	unknown	Victoria
38_A	OR264402	This study	2022-08-22	Oceania	Australia	Victoria	Western Pacific Region (WPR)	Taouk et al	IIb	hMPXV-1	B.1.1	37	1	ONT amplicon	22	genital	Victoria
39_B	OR264403	This study	2022-08-30	Oceania	Australia	Victoria	Western Pacific Region (WPR)	Taouk et al	IIb	hMPXV-1	B.1	38	1	Illumina	20	anorectal	Victoria
39_D	OR264404	This study	2022-05-19	Oceania	Australia	Victoria	Western Pacific Region (WPR)	Taouk et al	IIb	hMPXV-1	B.1	39	7	Illumina	24.2	oral/naseopharyngeal	Overseas
39_G	OR264405	This study	2022-05-19	Oceania	Australia	Victoria	Western Pacific Region (WPR)	Taouk et al	IIb	hMPXV-1	B.1	39	7	Illumina	23.1	skin	Overseas
39_H	OR264406	This study	2022-05-19	Oceania	Australia	Victoria	Western Pacific Region (WPR)	Taouk et al	IIb	hMPXV-1	B.1	39	7	Illumina	23	skin	Overseas
39_I	OR264407	This study	2022-05-19	Oceania	Australia	Victoria	Western Pacific Region (WPR)	Taouk et al	IIb	hMPXV-1	B.1	39	7	Illumina	25.3	skin	Overseas
39_K	OR264408	This study	2022-05-19	Oceania	Australia	Victoria	Western Pacific Region (WPR)	Taouk et al	IIb	hMPXV-1	B.1	39	7	Illumina	22.7	skin	Overseas
39_L	OR264409	This study	2022-05-19	Oceania	Australia	Victoria	Western Pacific Region (WPR)	Taouk et al	IIb	hMPXV-1	B.1	39	7	Illumina	23.6	skin	Overseas
4_A	OR264427	This study	2022-05-19	Oceania	Australia	Victoria	Western Pacific Region (WPR)	Taouk et al	IIb	hMPXV-1	B.1	39	7	Illumina	25.45	skin	Overseas
4_B	OR264428	This study	2022-08-31	Oceania	Australia	Victoria	Western Pacific Region (WPR)	Taouk et al	IIb	hMPXV-1	B.1	4	3	Illumina	20	skin	Victoria
4_C	OR264429	This study	2022-08-31	Oceania	Australia	Victoria	Western Pacific Region (WPR)	Taouk et al	IIb	hMPXV-1	B.1	4	3	ONT amplicon	19	genital	Victoria
41_A	OR264411	This study	2022-08-31	Oceania	Australia	Victoria	Western Pacific Region (WPR)	Taouk et al	IIb	hMPXV-1	B.1	4	3	Illumina	20	genital	Victoria
42_A	OR264412	This study	2022-06-08	Oceania	Australia	Victoria	Western Pacific Region (WPR)	Taouk et al	IIb	hMPXV-1	B.1.2	41	1	Illumina	25	unknown	Overseas
42_B	OR264413	This study	2022-06-22	Oceania	Australia	Victoria	Western Pacific Region (WPR)	Taouk et al	IIb	hMPXV-1	B.1.2	42	5	Illumina	26	oral/naseopharyngeal	Overseas
42_C	OR264414	This study	2022-06-22	Oceania	Australia	Victoria	Western Pacific Region (WPR)	Taouk et al	IIb	hMPXV-1	B.1.2	42	5	Illumina	22	skin	Overseas
42_F	OR264415	This study	2022-06-22	Oceania	Australia	Victoria	Western Pacific Region (WPR)	Taouk et al	IIb	hMPXV-1	B.1.2	42	5	Illumina	22	skin	Overseas
42_G	OR264416	This study	2022-06-22	Oceania	Australia	Victoria	Western Pacific Region (WPR)	Taouk et al	IIb	hMPXV-1	B.1.2	42	5	Illumina	21	skin	Overseas
43_A	OR264417	This study	2022-06-22	Oceania	Australia	Victoria	Western Pacific Region (WPR)	Taouk et al	IIb	hMPXV-1	B.1.5	42	5	Illumina	23	skin	Overseas
44_B	OR264418	This study	2022-07-05	Oceania	Australia	Victoria	Western Pacific Region (WPR)	Taouk et al	IIb	hMPXV-1	B.1	43	1	Illumina	18	genital	Overseas
44_C	OR264419	This study	2022-07-10	Oceania	Australia	Victoria	Western Pacific Region (WPR)	Taouk et al	IIb	hMPXV-1	B.1	44	2	Illumina	23	oral/naseopharyngeal	Overseas
45_B	OR264420	This study	2022-07-10	Oceania	Australia	Victoria	Western Pacific Region (WPR)	Taouk et al	IIb	hMPXV-1	B.1.10	44	2	Illumina	22	genital	Overseas
46_A	OR264421	This study	2022-07-13	Oceania	Australia	Victoria	Western Pacific Region (WPR)	Taouk et al	IIb	hMPXV-1	B.1	45	1	Illumina	24	skin	Overseas
46_B	OR264422	This study	2022-07-13	Oceania	Australia	Victoria	Western Pacific Region (WPR)	Taouk et al	IIb	hMPXV-1	B.1	46	3	Illumina	16	genital	Overseas
46_C	OR264423	This study	2022-07-13	Oceania	Australia	Victoria	Western Pacific Region (WPR)	Taouk et al	IIb	hMPXV-1	B.1	46	3	Illumina	17	genital	Overseas
47_A	OR264424	This study	2022-07-13	Oceania	Australia	Victoria	Western Pacific Region (WPR)	Taouk et al	IIb	hMPXV-1	B.1.1	46	3	Illumina	18	skin	Overseas
48_B	OR264425	This study	2022-08-31	Oceania	Australia	Victoria	Western Pacific Region (WPR)	Taouk et al	IIb	hMPXV-1	B.1.7	47	1	ONT amplicon	17	genital	Victoria
48_C	OR264426	This study	2022-08-01	Oceania	Australia	Victoria	Western Pacific Region (WPR)	Taouk et al	IIb	hMPXV-1	B.1.7	48	2	Illumina	26	oral/naseopharyngeal	Victoria
5_A	OR264441	This study	2022-08-01	Oceania	Australia	Victoria	Western Pacific Region (WPR)	Taouk et al	IIb	hMPXV-1	B.1	48	2	Illumina	27	oral/naseopharyngeal	Victoria
51_B	OR264430	This study	2022-09-05	Oceania	Australia	Victoria	Western Pacific Region (WPR)	Taouk et al	IIb	hMPXV-1	B.1	5	1	ONT amplicon	17	anorectal	Overseas
52_B	OR264431	This study	2022-08-02	Oceania	Australia	Victoria	Western Pacific Region (WPR)	Taouk et al	IIb	hMPXV-1	B.1	51	1	Illumina	18	genital	Overseas
52_C	OR264432	This study	2022-08-03	Oceania	Australia	Victoria	Western Pacific Region (WPR)	Taouk et al	IIb	hMPXV-1	B.1	52	2	Illumina	27	genital	Victoria
53_A	OR264433	This study	2022-08-03	Oceania	Australia	Victoria	Western Pacific Region (WPR)	Taouk et al	IIb	hMPXV-1	B.1	52	2	Illumina	16	anorectal	Victoria
53_B	OR264434	This study	2022-08-05	Oceania	Australia	Victoria	Western Pacific Region (WPR)	Taouk et al	IIb	hMPXV-1	B.1	53	2	Illumina	20	genital	Overseas
54_A	OR264435	This study	2022-08-05	Oceania	Australia	Victoria	Western Pacific Region (WPR)	Taouk et al	IIb	hMPXV-1	B.1	53	2	Illumina	27	skin	Overseas
55_A	OR264436	This study	2022-08-09	Oceania	Australia	Victoria	Western Pacific Region (WPR)	Taouk et al	IIb	hMPXV-1	B.1	55	1	ONT amplicon	16	genital	Overseas
56_C	OR264437	This study	2022-09-06	Oceania	Australia	Victoria	Western Pacific Region (WPR)	Taouk et al	IIb	hMPXV-1	B.1.1	56	3	ONT amplicon	19	genital	Unknown
56_D	OR264438	This study	2022-09-06	Oceania	Australia	Victoria	Western Pacific Region (WPR)	Taouk et al	IIb	hMPXV-1	B.1.1	56	3	ONT amplicon	20	skin	Unknown
56_F	OR264439	This study	2022-09-06	Oceania	Australia	Victoria	Western Pacific Region (WPR)	Taouk et al	IIb	hMPXV-1	B.1.1	56	3	ONT amplicon	24	unknown	Unknown
59_A	OR264440	This study	2022-08-17	Oceania	Australia	Victoria	Western Pacific Region (WPR)	Taouk et al	IIb	hMPXV-1	B.1	59	1	ONT amplicon	17	genital	Victoria
60_A	OR264442	This study	2022-08-22	Oceania	Australia	Victoria	Western Pacific Region (WPR)	Taouk et al	IIb	hMPXV-1	B.1	60	2	Illumina	20	anorectal	Overseas
60_D	OR264443	This study	2022-08-22	Oceania	Australia	Victoria	Western Pacific Region (WPR)	Taouk et al	IIb	hMPXV-1	B.1	60	2	Illumina	26	genital	Overseas
61_A	OR264444	This study	2022-08-19	Oceania	Australia	Victoria	Western Pacific Region (WPR)	Taouk et al	IIb	hMPXV-1	B.1.7	61	1	ONT amplicon	18	genital	Overseas
62_A	OR264445	This study	2022-08-22	Oceania	Australia	Victoria	Western Pacific Region (WPR)	Taouk et al	IIb	hMPXV-1	B.1	62	1	ONT amplicon	26	anorectal	Unknown
63_B	OR264446	This study	2022-08-22	Oceania	Australia	Victoria	Western Pacific Region (WPR)	Taouk et al	IIb	hMPXV-1	B.1	63	3	ONT amplicon	19	genital	Victoria/Interstate Australia
63_C	OR264447	This study	2022-08-22	Oceania	Australia	Victoria	Western Pacific Region (WPR)	Taouk et al	IIb	hMPXV-1	B.1	63	3	ONT amplicon	19	anorectal	Victoria/Interstate Australia
63_E	OR264448	This study	2022-08-23	Oceania	Australia	Victoria	Western Pacific Region (WPR)	Taouk et al	IIb	hMPXV-1	B.1	63	3	ONT amplicon	19	genital	Victoria/Interstate Australia
64_B	OR264449	This study	2022-08-25	Oceania	Australia	Victoria	Western Pacific Region (WPR)	Taouk et al	IIb	hMPXV-1	B.1	64	1	ONT amplicon	26	genital	Overseas
65_B	OR264450	This study	2022-08-25	Oceania	Australia	Victoria	Western Pacific Region (WPR)	Taouk et al	IIb	hMPXV-1	B.1	65	2	ONT amplicon	19	anorectal	Overseas
65_D	OR264451	This study	2022-08-25	Oceania	Australia	Victoria	Western Pacific Region (WPR)	Taouk et al	IIb	hMPXV-1	B.1	65	2	ONT amplicon	22	skin	Overseas
66_C	OR264452	This study	2022-08-25	Oceania	Australia	Victoria	Western Pacific Region (WPR)	Taouk et al	IIb	hMPXV-1	B.1	66	2	ONT amplicon	19	skin	Victoria
66_D	OR264453	This study	2022-08-25	Oceania	Australia	Victoria	Western Pacific Region (WPR)	Taouk et al	IIb	hMPXV-1	B.1	66	2	ONT amplicon	19	genital	Victoria
67_B	OR264454	This study	2022-08-25	Oceania	Australia	Victoria	Western Pacific Region (WPR)	Taouk et al	IIb	hMPXV-1	B.1.1	67	3	ONT amplicon	16	anorectal	Victoria
67_D	OR264455	This study	2022-08-25	Oceania	Australia	Victoria	Western Pacific Region (WPR)	Taouk et al	IIb	hMPXV-1	B.1.1	67	3	ONT amplicon	18	skin	Victoria
67_E	OR264456	This study	2022-08-25	Oceania	Australia	Victoria	Western Pacific Region (WPR)	Taouk et al	IIb	hMPXV-1	B.1.1	67	3	ONT amplicon	18	skin	Victoria
68_B	OR264457	This study	2022-08-26	Oceania	Australia	Victoria	Western Pacific Region (WPR)	Taouk et al	IIb	hMPXV-1	B.1	68	2	ONT amplicon	19	genital	Victoria
68_C	OR264458	This study	2022-08-26	Oceania	Australia	Victoria	Western Pacific Region (WPR)	Taouk et al	IIb	hMPXV-1	B.1	68	2	ONT amplicon	18	anorectal	Victoria
7_A	OR264459	This study	2022-07-11	Oceania	Australia	Victoria	Western Pacific Region (WPR)	Taouk et al	IIb	hMPXV-1	B.1	7	2	Illumina	19	skin	Overseas
7_B	OR264460	This study	2022-07-11	Oceania	Australia	Victoria	Western Pacific Region (WPR)	Taouk et al	IIb	hMPXV-1	B.1	7	2	Illumina	18	genital	Overseas
8_A	OR264461	This study	2022-07-13	Oceania	Australia	Victoria	Western Pacific Region (WPR)	Taouk et al	IIb	hMPXV-1	B.1	8	2	Illumina	16	genital	Overseas
8_B	OR264462	This study	2022-07-13	Oceania	Australia	Victoria	Western Pacific Region (WPR)	Taouk et al	IIb	hMPXV-1	B.1	8	2	Illumina	16	genital	Overseas
9_A	OR264463	This study	2022-08-19	Oceania	Australia	Victoria	Western Pacific Region (WPR)	Taouk et al	IIb	hMPXV-1	B.1.7	9	3	ONT amplicon	19	genital	Victoria/Interstate Australia
9_B	OR264464	This study	2022-08-19	Oceania	Australia	Victoria	Western Pacific Region (WPR)	Taouk et al	IIb	hMPXV-1	B.1.7	9	3	ONT amplicon	20	genital	Victoria/Interstate Australia
9_C	OR264465	This study	2022-08-19	Oceania	Australia	Victoria	Western Pacific Region (WPR)	Taouk et al	IIb	hMPXV-1	B.1.7	9	3	ONT amplicon	16	anorectal	Victoria/Interstate Australia
LC722946	LC722946.1	Public	2022/07/XX	Asia	Japan	Tokyo	Western Pacific Region (WPR)	Kasuya et al	IIb	hMPXV-1	B.1	Not in this study	Not in this study	Not in this study	Not in this study	Not in this study	Not in this study
MG693723	MG693723.1	Public	2017/XX/XX	Africa	Nigeria		African Region (AFR)	Faye et al	IIb	hMPXV-1	A	Not in this study	Not in this study	Not in this study	Not in this study	Not in this study	Not in this study
MK783027	MK783027.1	Public	2017-11-09	Africa	Nigeria	Rivers	African Region (AFR)	Yinka-Ogunleye et al	IIb	hMPXV-1	A	Not in this study	Not in this study	Not in this study	Not in this study	Not in this study	Not in this study
MK783028	MK783028.1	Public	2017-11-09	Africa	Nigeria	Rivers	African Region (AFR)	Yinka-Ogunleye et al	IIb	hMPXV-1	A	Not in this study	Not in this study	Not in this study	Not in this study	Not in this study	Not in this study
MK783029	MK783029.1	Public	2017-12-06	Africa	Nigeria	Rivers	African Region (AFR)	Yinka-Ogunleye et al	IIb	hMPXV-1	A	Not in this study	Not in this study	Not in this study	Not in this study	Not in this study	Not in this study
MK783030	MK783030.1	Public	2017-11-30	Africa	Nigeria	Rivers	African Region (AFR)	Yinka-Ogunleye et al	IIb	hMPXV-1	A	Not in this study	Not in this study	Not in this study	Not in this study	Not in this study	Not in this study
MK783031	MK783031.1	Public	2017-11-09	Africa	Nigeria	Rivers	African Region (AFR)	Yinka-Ogunleye et al	IIb	hMPXV-1	A	Not in this study	Not in this study	Not in this study	Not in this study	Not in this study	Not in this study
MK783032	MK783032.1	Public	2017/11/XX	Africa	Nigeria	Rivers	African Region (AFR)	Yinka-Ogunleye et al	IIb	hMPXV-1	A	Not in this study	Not in this study	Not in this study	Not in this study	Not in this study	Not in this study
MK783033	MK783033.1	Public	2017-10-09	Africa	Nigeria	Rivers	African Region (AFR)	Yinka-Ogunleye et al	IIb	hMPXV-1	A	Not in this study	Not in this study	Not in this study	Not in this study	Not in this study	Not in this study
MN648051	MN648051.1	Public	2018-10-04	Asia	Israel		Eastern Mediterranean Region (EMR)	Cohen Gihon et al	IIb	hMPXV-1	A.1	Not in this study	Not in this study	Not in this study	Not in this study	Not in this study	Not in this study
MT250197	MT250197.1	Public	2019/XX/XX	Asia	Singapore		Western Pacific Region (WPR)	Yong et al	IIb	hMPXV-1	A.1	Not in this study	Not in this study	Not in this study	Not in this study	Not in this study	Not in this study
MT903337	MT903337.1	Public	2018/XX/XX	Africa	Nigeria	Federal Capital Territory	African Region (AFR)	Mauldin et al	IIb	hMPXV-1	A	Not in this study	Not in this study	Not in this study	Not in this study	Not in this study	Not in this study
MT903338	MT903338.1	Public	2018/XX/XX	Africa	Nigeria	Lagos	African Region (AFR)	Mauldin et al	IIb	hMPXV-1	A	Not in this study	Not in this study	Not in this study	Not in this study	Not in this study	Not in this study
MT903339	MT903339.1	Public	2018/XX/XX	Africa	Nigeria	Delta	African Region (AFR)	Mauldin et al	IIb	hMPXV-1	A	Not in this study	Not in this study	Not in this study	Not in this study	Not in this study	Not in this study
MT903341	MT903341.1	Public	2018-08-14	Africa	Nigeria	Bayelsa State	African Region (AFR)	Mauldin et al	IIb	hMPXV-1	A.1	Not in this study	Not in this study	Not in this study	Not in this study	Not in this study	Not in this study
MT903342	MT903342.1	Public	2019/05/XX	Asia	Singapore		Western Pacific Region (WPR)	Mauldin et al	IIb	hMPXV-1	A.1	Not in this study	Not in this study	Not in this study	Not in this study	Not in this study	Not in this study
MT903343	MT903343.1	Public	2018/09/XX	Europe	United Kingdom	Great Britain	European Region (EUR)	Mauldin et al	IIb	hMPXV-1	A.1	Not in this study	Not in this study	Not in this study	Not in this study	Not in this study	Not in this study
MT903344	MT903344.1	Public	2018/09/XX	Europe	United Kingdom	Great Britain	European Region (EUR)	Mauldin et al	IIb	hMPXV-1	A.1	Not in this study	Not in this study	Not in this study	Not in this study	Not in this study	Not in this study
MT903345	MT903345.1	Public	2018/09/XX	Europe	United Kingdom	Great Britain	European Region (EUR)	Mauldin et al	IIb	hMPXV-1	A.1	Not in this study	Not in this study	Not in this study	Not in this study	Not in this study	Not in this study
NC_063383	NC_063383.1	Public	2018/08/XX	Africa	Nigeria	Rivers	African Region (AFR)	Mauldin et al	IIb	hMPXV-1	A	Not in this study	Not in this study	Not in this study	Not in this study	Not in this study	Not in this study
OL504741	OL504741.1	Public	2019/12/XX	Europe	United Kingdom		European Region (EUR)	Atkinson et al	IIb	hMPXV-1	A.1	Not in this study	Not in this study	Not in this study	Not in this study	Not in this study	Not in this study
OL504742	OL504742.1	Public	2019/12/XX	Europe	United Kingdom		European Region (EUR)	Atkinson et al	IIb	hMPXV-1	A.1	Not in this study	Not in this study	Not in this study	Not in this study	Not in this study	Not in this study
OL504743	OL504743.1	Public	2019/12/XX	Europe	United Kingdom		European Region (EUR)	Atkinson et al	IIb	hMPXV-1	A.1	Not in this study	Not in this study	Not in this study	Not in this study	Not in this study	Not in this study
ON563414	ON563414.3	Public	2022/05/XX	North America	USA	Massachusetts	Region of the Americas (AMR)	Gigante et al	IIb	hMPXV-1	B.1	Not in this study	Not in this study	Not in this study	Not in this study	Not in this study	Not in this study
ON568298	ON568298.1	Public	2022-05-19	Europe	Germany		European Region (EUR)	Antwerpen et al	IIb	hMPXV-1	B.1	Not in this study	Not in this study	Not in this study	Not in this study	Not in this study	Not in this study
ON585029	ON585029.1	Public	2022-05-04	Europe	Portugal		European Region (EUR)	Isidro et al	IIb	hMPXV-1	B.1	Not in this study	Not in this study	Not in this study	Not in this study	Not in this study	Not in this study
ON585032	ON585032.1	Public	2022-05-17	Europe	Portugal		European Region (EUR)	Isidro et al	IIb	hMPXV-1	B.1	Not in this study	Not in this study	Not in this study	Not in this study	Not in this study	Not in this study
ON585033	ON585033.1	Public	2022-05-15	Europe	Portugal		European Region (EUR)	Isidro et al	IIb	hMPXV-1	B.1	Not in this study	Not in this study	Not in this study	Not in this study	Not in this study	Not in this study
ON585037	ON585037.1	Public	2022-05-15	Europe	Portugal		European Region (EUR)	Isidro et al	IIb	hMPXV-1	B.1.9	Not in this study	Not in this study	Not in this study	Not in this study	Not in this study	Not in this study
ON585038	ON585038.1	Public	2022-05-15	Europe	Portugal		European Region (EUR)	Isidro et al	IIb	hMPXV-1	B.1.9	Not in this study	Not in this study	Not in this study	Not in this study	Not in this study	Not in this study
ON595760	ON595760.2	Public	2022-05-19	Europe	Switzerland		European Region (EUR)	Laubscher et al	IIb	hMPXV-1	B.1	Not in this study	Not in this study	Not in this study	Not in this study	Not in this study	Not in this study
ON609725	ON609725.2	Public	2022-05-23	Europe	Slovenia		European Region (EUR)	Zakotnik et al	IIb	hMPXV-1	B.1.3	Not in this study	Not in this study	Not in this study	Not in this study	Not in this study	Not in this study
ON614676	ON614676.1	Public	2022-05-18	Europe	Italy		European Region (EUR)	Gruber et al	IIb	hMPXV-1	B.1	Not in this study	Not in this study	Not in this study	Not in this study	Not in this study	Not in this study
ON615424	ON615424.1	Public	2022/05/XX	Europe	Netherlands		European Region (EUR)	Oude Munnink et al	IIb	hMPXV-1	B.1	Not in this study	Not in this study	Not in this study	Not in this study	Not in this study	Not in this study
ON619835	ON619835.2	Public	2022/05/XX	Europe	United Kingdom		European Region (EUR)	Groves et al	IIb	hMPXV-1	B.1	Not in this study	Not in this study	Not in this study	Not in this study	Not in this study	Not in this study
ON619836	ON619836.2	Public	2022/05/XX	Europe	United Kingdom		European Region (EUR)	Groves et al	IIb	hMPXV-1	B.1	Not in this study	Not in this study	Not in this study	Not in this study	Not in this study	Not in this study
ON619837	ON619837.2	Public	2022/05/XX	Europe	United Kingdom		European Region (EUR)	Groves et al	IIb	hMPXV-1	B.1	Not in this study	Not in this study	Not in this study	Not in this study	Not in this study	Not in this study
ON619838	ON619838.2	Public	2022/05/XX	Europe	United Kingdom		European Region (EUR)	Groves et al	IIb	hMPXV-1	B.1	Not in this study	Not in this study	Not in this study	Not in this study	Not in this study	Not in this study
ON622712	ON622712.1	Public	2022-05-19	Europe	Belgium		European Region (EUR)	Vanmechelen et al	IIb	hMPXV-1	B.1	Not in this study	Not in this study	Not in this study	Not in this study	Not in this study	Not in this study
ON622713	ON622713.1	Public	2022-05-22	Europe	Belgium		European Region (EUR)	Wawina-Bokalanga et al	IIb	hMPXV-1	B.1	Not in this study	Not in this study	Not in this study	Not in this study	Not in this study	Not in this study
ON622718	ON622718.1	Public	2022-05-20	Europe	Spain		European Region (EUR)	Martinez-Puchol et al	IIb	hMPXV-1	B.1.8	Not in this study	Not in this study	Not in this study	Not in this study	Not in this study	Not in this study
ON622720	ON622720.2	Public	2022-05-24	Europe	Switzerland		European Region (EUR)	Laubscher et al	IIb	hMPXV-1	B.1	Not in this study	Not in this study	Not in this study	Not in this study	Not in this study	Not in this study
ON622722	ON622722.2	Public	2022-05-22	Europe	France		European Region (EUR)	?	IIb	hMPXV-1	B.1.3	Not in this study	Not in this study	Not in this study	Not in this study	Not in this study	Not in this study
ON627808	ON627808.1	Public	2022-05-20	North America	USA		Region of the Americas (AMR)	Young et al	IIb	hMPXV-1	B.1	Not in this study	Not in this study	Not in this study	Not in this study	Not in this study	Not in this study
ON631241	ON631241.1	Public	2022-05-24	Europe	Slovenia		European Region (EUR)	Zakotnik et al	IIb	hMPXV-1	B.1	Not in this study	Not in this study	Not in this study	Not in this study	Not in this study	Not in this study
ON631963	ON631963.1	Public	2022/05/XX	Oceania	Australia		Western Pacific Region (WPR)	Hammerschlag et al	IIb	hMPXV-1	B.1	Not in this study	Not in this study	Not in this study	Not in this study	Not in this study	Not in this study
ON637938	ON637938.1	Public	2022/05/XX	Europe	Germany		European Region (EUR)	Brinkmann et al	IIb	hMPXV-1	B.1.1	Not in this study	Not in this study	Not in this study	Not in this study	Not in this study	Not in this study
ON637939	ON637939.1	Public	2022/05/XX	Europe	Germany		European Region (EUR)	Brinkmann et al	IIb	hMPXV-1	B.1.5	Not in this study	Not in this study	Not in this study	Not in this study	Not in this study	Not in this study
ON644344	ON644344.1	Public	2022-05-25	Europe	Italy	Friuli Venezia Giulia	European Region (EUR)	Licastro et al	IIb	hMPXV-1	B.1	Not in this study	Not in this study	Not in this study	Not in this study	Not in this study	Not in this study
ON645312	ON645312.1	Public	2022-05-11	Europe	United Kingdom		European Region (EUR)	Alcolea-Medina et al	IIb	hMPXV-1	B.1	Not in this study	Not in this study	Not in this study	Not in this study	Not in this study	Not in this study
ON649709	ON649709.1	Public	2022-05-18	Europe	Portugal		European Region (EUR)	Isidro et al	IIb	hMPXV-1	B.1	Not in this study	Not in this study	Not in this study	Not in this study	Not in this study	Not in this study
ON649710	ON649710.1	Public	2022-05-18	Europe	Portugal		European Region (EUR)	Isidro et al	IIb	hMPXV-1	B.1	Not in this study	Not in this study	Not in this study	Not in this study	Not in this study	Not in this study
ON649711	ON649711.1	Public	2022-05-18	Europe	Portugal		European Region (EUR)	Isidro et al	IIb	hMPXV-1	B.1	Not in this study	Not in this study	Not in this study	Not in this study	Not in this study	Not in this study
ON649712	ON649712.1	Public	2022-05-19	Europe	Portugal		European Region (EUR)	Isidro et al	IIb	hMPXV-1	B.1	Not in this study	Not in this study	Not in this study	Not in this study	Not in this study	Not in this study
ON649713	ON649713.1	Public	2022-05-19	Europe	Portugal		European Region (EUR)	Isidro et al	IIb	hMPXV-1	B.1.9	Not in this study	Not in this study	Not in this study	Not in this study	Not in this study	Not in this study
ON649716	ON649716.1	Public	2022-05-23	Europe	Portugal		European Region (EUR)	Isidro et al	IIb	hMPXV-1	B.1	Not in this study	Not in this study	Not in this study	Not in this study	Not in this study	Not in this study
ON649717	ON649717.1	Public	2022-05-21	Europe	Portugal		European Region (EUR)	Isidro et al	IIb	hMPXV-1	B.1	Not in this study	Not in this study	Not in this study	Not in this study	Not in this study	Not in this study
ON649720	ON649720.1	Public	2022-05-19	Europe	Portugal		European Region (EUR)	Isidro et al	IIb	hMPXV-1	B.1	Not in this study	Not in this study	Not in this study	Not in this study	Not in this study	Not in this study
ON649721	ON649721.1	Public	2022-05-19	Europe	Portugal		European Region (EUR)	Isidro et al	IIb	hMPXV-1	B.1	Not in this study	Not in this study	Not in this study	Not in this study	Not in this study	Not in this study
ON649722	ON649722.1	Public	2022-05-19	Europe	Portugal		European Region (EUR)	Isidro et al	IIb	hMPXV-1	B.1	Not in this study	Not in this study	Not in this study	Not in this study	Not in this study	Not in this study
ON649723	ON649723.1	Public	2022-05-20	Europe	Portugal		European Region (EUR)	Isidro et al	IIb	hMPXV-1	B.1	Not in this study	Not in this study	Not in this study	Not in this study	Not in this study	Not in this study
ON649724	ON649724.1	Public	2022-05-23	Europe	Portugal		European Region (EUR)	Isidro et al	IIb	hMPXV-1	B.1	Not in this study	Not in this study	Not in this study	Not in this study	Not in this study	Not in this study
ON649725	ON649725.1	Public	2022-05-23	Europe	Portugal		European Region (EUR)	Isidro et al	IIb	hMPXV-1	B.1	Not in this study	Not in this study	Not in this study	Not in this study	Not in this study	Not in this study
ON649879	ON649879.1	Public	2022-05-20	Asia	Israel		Eastern Mediterranean Region (EMR)	Israeli et al	IIb	hMPXV-1	B.1	Not in this study	Not in this study	Not in this study	Not in this study	Not in this study	Not in this study
ON674051	ON674051.1	Public	2022/05/XX	North America	USA	Florida	Region of the Americas (AMR)	Gigante et al	IIb	hMPXV-1	A.2.1	Not in this study	Not in this study	Not in this study	Not in this study	Not in this study	Not in this study
ON675438	ON675438.1	Public	2022/05/XX	North America	USA	Virginia	Region of the Americas (AMR)	Gigante et al	IIb	hMPXV-1	A.2	Not in this study	Not in this study	Not in this study	Not in this study	Not in this study	Not in this study
ON676703	ON676703.1	Public	2022/05/XX	North America	USA	California	Region of the Americas (AMR)	Gigante et al	IIb	hMPXV-1	B.1	Not in this study	Not in this study	Not in this study	Not in this study	Not in this study	Not in this study
ON676704	ON676704.1	Public	2022/05/XX	North America	USA	Florida	Region of the Americas (AMR)	Gigante et al	IIb	hMPXV-1	B.1	Not in this study	Not in this study	Not in this study	Not in this study	Not in this study	Not in this study
ON676705	ON676705.1	Public	2022/05/XX	North America	USA	Utah	Region of the Americas (AMR)	Gigante et al	IIb	hMPXV-1	B.1	Not in this study	Not in this study	Not in this study	Not in this study	Not in this study	Not in this study
ON676706	ON676706.1	Public	2022/05/XX	North America	USA	Utah	Region of the Americas (AMR)	Gigante et al	IIb	hMPXV-1	B.1	Not in this study	Not in this study	Not in this study	Not in this study	Not in this study	Not in this study
ON676707	ON676707.1	Public	2021/07/XX	North America	USA	Texas	Region of the Americas (AMR)	Gigante et al	IIb	hMPXV-1	A.2	Not in this study	Not in this study	Not in this study	Not in this study	Not in this study	Not in this study
ON676708	ON676708.1	Public	2021/11/XX	North America	USA	Maryland	Region of the Americas (AMR)	Gigante et al	IIb	hMPXV-1	A.1.1	Not in this study	Not in this study	Not in this study	Not in this study	Not in this study	Not in this study
ON682263	ON682263.4	Public	2022/05/XX	Europe	Germany		European Region (EUR)	Brinkmann et al	IIb	hMPXV-1	B.1	Not in this study	Not in this study	Not in this study	Not in this study	Not in this study	Not in this study
ON682264	ON682264.4	Public	2022/05/XX	Europe	Germany		European Region (EUR)	Brinkmann et al	IIb	hMPXV-1	B.1	Not in this study	Not in this study	Not in this study	Not in this study	Not in this study	Not in this study
ON682265	ON682265.4	Public	2022/05/XX	Europe	Germany		European Region (EUR)	Brinkmann et al	IIb	hMPXV-1	B.1	Not in this study	Not in this study	Not in this study	Not in this study	Not in this study	Not in this study
ON682266	ON682266.2	Public	2022/05/XX	Europe	Germany		European Region (EUR)	Brinkmann et al	IIb	hMPXV-1	B.1	Not in this study	Not in this study	Not in this study	Not in this study	Not in this study	Not in this study
ON682267	ON682267.2	Public	2022/05/XX	Europe	Germany		European Region (EUR)	Brinkmann et al	IIb	hMPXV-1	B.1	Not in this study	Not in this study	Not in this study	Not in this study	Not in this study	Not in this study
ON682268	ON682268.3	Public	2022/05/XX	Europe	Germany		European Region (EUR)	Brinkmann et al	IIb	hMPXV-1	B.1	Not in this study	Not in this study	Not in this study	Not in this study	Not in this study	Not in this study
ON682269	ON682269.3	Public	2022/05/XX	Europe	Germany		European Region (EUR)	Brinkmann et al	IIb	hMPXV-1	B.1	Not in this study	Not in this study	Not in this study	Not in this study	Not in this study	Not in this study
ON682270	ON682270.2	Public	2022/05/XX	Europe	Germany		European Region (EUR)	Brinkmann et al	IIb	hMPXV-1	B.1	Not in this study	Not in this study	Not in this study	Not in this study	Not in this study	Not in this study
ON694329	ON694329.1	Public	2022/05/XX	Europe	Germany		European Region (EUR)	Brinkmann et al	IIb	hMPXV-1	B.1.1	Not in this study	Not in this study	Not in this study	Not in this study	Not in this study	Not in this study
ON694330	ON694330.1	Public	2022/05/XX	Europe	Germany		European Region (EUR)	Brinkmann et al	IIb	hMPXV-1	B.1	Not in this study	Not in this study	Not in this study	Not in this study	Not in this study	Not in this study
ON694331	ON694331.1	Public	2022/05/XX	Europe	Germany		European Region (EUR)	Brinkmann et al	IIb	hMPXV-1	B.1.1	Not in this study	Not in this study	Not in this study	Not in this study	Not in this study	Not in this study
ON694332	ON694332.1	Public	2022/05/XX	Europe	Germany		European Region (EUR)	Brinkmann et al	IIb	hMPXV-1	B.1.1	Not in this study	Not in this study	Not in this study	Not in this study	Not in this study	Not in this study
ON694333	ON694333.1	Public	2022/05/XX	Europe	Germany		European Region (EUR)	Brinkmann et al	IIb	hMPXV-1	B.1.1	Not in this study	Not in this study	Not in this study	Not in this study	Not in this study	Not in this study
ON694334	ON694334.1	Public	2022/05/XX	Europe	Germany		European Region (EUR)	Brinkmann et al	IIb	hMPXV-1	B.1.1	Not in this study	Not in this study	Not in this study	Not in this study	Not in this study	Not in this study
ON694335	ON694335.1	Public	2022/05/XX	Europe	Germany		European Region (EUR)	Brinkmann et al	IIb	hMPXV-1	B.1	Not in this study	Not in this study	Not in this study	Not in this study	Not in this study	Not in this study
ON694336	ON694336.1	Public	2022/05/XX	Europe	Germany		European Region (EUR)	Brinkmann et al	IIb	hMPXV-1	B.1	Not in this study	Not in this study	Not in this study	Not in this study	Not in this study	Not in this study
ON694337	ON694337.1	Public	2022/05/XX	Europe	Germany		European Region (EUR)	Brinkmann et al	IIb	hMPXV-1	B.1.1	Not in this study	Not in this study	Not in this study	Not in this study	Not in this study	Not in this study
ON694338	ON694338.1	Public	2022/05/XX	Europe	Germany		European Region (EUR)	Brinkmann et al	IIb	hMPXV-1	B.1.1	Not in this study	Not in this study	Not in this study	Not in this study	Not in this study	Not in this study
ON694339	ON694339.1	Public	2022/05/XX	Europe	Germany		European Region (EUR)	Brinkmann et al	IIb	hMPXV-1	B.1.1	Not in this study	Not in this study	Not in this study	Not in this study	Not in this study	Not in this study
ON694340	ON694340.1	Public	2022/05/XX	Europe	Germany		European Region (EUR)	Brinkmann et al	IIb	hMPXV-1	B.1.1	Not in this study	Not in this study	Not in this study	Not in this study	Not in this study	Not in this study
ON694341	ON694341.2	Public	2022/05/XX	Europe	Germany		European Region (EUR)	Brinkmann et al	IIb	hMPXV-1	B.1	Not in this study	Not in this study	Not in this study	Not in this study	Not in this study	Not in this study
ON694342	ON694342.1	Public	2022/05/XX	Europe	Germany		European Region (EUR)	Brinkmann et al	IIb	hMPXV-1	B.1	Not in this study	Not in this study	Not in this study	Not in this study	Not in this study	Not in this study
ON720848	ON720848.1	Public	2022-05-27	Europe	Spain		European Region (EUR)	Buenestado-Serrano et al	IIb	hMPXV-1	B.1.10	Not in this study	Not in this study	Not in this study	Not in this study	Not in this study	Not in this study
ON720849	ON720849.1	Public	2022-05-27	Europe	Spain		European Region (EUR)	Buenestado-Serrano et al	IIb	hMPXV-1	B.1.8	Not in this study	Not in this study	Not in this study	Not in this study	Not in this study	Not in this study
ON745215	ON745215.1	Public	2022-05-19	Europe	Italy		European Region (EUR)	Giombini et al	IIb	hMPXV-1	B.1	Not in this study	Not in this study	Not in this study	Not in this study	Not in this study	Not in this study
ON745225	ON745225.1	Public	2022-05-27	Europe	Spain		European Region (EUR)	Buenestado-Serrano et al	IIb	hMPXV-1	B.1	Not in this study	Not in this study	Not in this study	Not in this study	Not in this study	Not in this study
ON751962	ON751962.1	Public	2022-06-07	South America	Brazil		Region of the Americas (AMR)	Claro et al	IIb	hMPXV-1	B.1	Not in this study	Not in this study	Not in this study	Not in this study	Not in this study	Not in this study
ON754984	ON754984.1	Public	2022/06/XX	Europe	Slovenia		European Region (EUR)	Zakotnik et al	IIb	hMPXV-1	B.1.3	Not in this study	Not in this study	Not in this study	Not in this study	Not in this study	Not in this study
ON754985	ON754985.1	Public	2022/06/XX	Europe	Slovenia		European Region (EUR)	Zakotnik et al	IIb	hMPXV-1	B.1.3	Not in this study	Not in this study	Not in this study	Not in this study	Not in this study	Not in this study
ON754986	ON754986.1	Public	2022/06/XX	Europe	Slovenia		European Region (EUR)	Zakotnik et al	IIb	hMPXV-1	B.1.3	Not in this study	Not in this study	Not in this study	Not in this study	Not in this study	Not in this study
ON754987	ON754987.1	Public	2022-05-23	Europe	Slovenia		European Region (EUR)	Zakotnik et al	IIb	hMPXV-1	B.1.3	Not in this study	Not in this study	Not in this study	Not in this study	Not in this study	Not in this study
ON755039	ON755039.1	Public	2022-05-19	Europe	France		European Region (EUR)	Jarjaval et al	IIb	hMPXV-1	B.1	Not in this study	Not in this study	Not in this study	Not in this study	Not in this study	Not in this study
ON755040	ON755040.1	Public	2022-05-20	Europe	France		European Region (EUR)	Jarjaval et al	IIb	hMPXV-1	B.1	Not in this study	Not in this study	Not in this study	Not in this study	Not in this study	Not in this study
ON755231	ON755231.1	Public	2022/06/XX	Europe	Germany		European Region (EUR)	Brinkmann et al	IIb	hMPXV-1	B.1.3	Not in this study	Not in this study	Not in this study	Not in this study	Not in this study	Not in this study
ON755233	ON755233.1	Public	2022/06/XX	Europe	Germany		European Region (EUR)	Brinkmann et al	IIb	hMPXV-1	B.1.5	Not in this study	Not in this study	Not in this study	Not in this study	Not in this study	Not in this study
ON755236	ON755236.1	Public	2022/06/XX	Europe	Germany		European Region (EUR)	Brinkmann et al	IIb	hMPXV-1	B.1.1	Not in this study	Not in this study	Not in this study	Not in this study	Not in this study	Not in this study
ON755238	ON755238.2	Public	2022/06/XX	Europe	Germany		European Region (EUR)	Brinkmann et al	IIb	hMPXV-1	B.1.1	Not in this study	Not in this study	Not in this study	Not in this study	Not in this study	Not in this study
ON755240	ON755240.1	Public	2022/06/XX	Europe	Germany		European Region (EUR)	Brinkmann et al	IIb	hMPXV-1	B.1.1	Not in this study	Not in this study	Not in this study	Not in this study	Not in this study	Not in this study
ON755241	ON755241.1	Public	2022/06/XX	Europe	Germany		European Region (EUR)	Brinkmann et al	IIb	hMPXV-1	B.1	Not in this study	Not in this study	Not in this study	Not in this study	Not in this study	Not in this study
ON755246	ON755246.1	Public	2022/06/XX	Europe	Germany		European Region (EUR)	Brinkmann et al	IIb	hMPXV-1	B.1	Not in this study	Not in this study	Not in this study	Not in this study	Not in this study	Not in this study
ON755247	ON755247.1	Public	2022/06/XX	Europe	Germany		European Region (EUR)	Brinkmann et al	IIb	hMPXV-1	B.1	Not in this study	Not in this study	Not in this study	Not in this study	Not in this study	Not in this study
ON755248	ON755248.1	Public	2022/06/XX	Europe	Germany		European Region (EUR)	Brinkmann et al	IIb	hMPXV-1	B.1.3	Not in this study	Not in this study	Not in this study	Not in this study	Not in this study	Not in this study
ON755250	ON755250.1	Public	2022/06/XX	Europe	Germany		European Region (EUR)	Brinkmann et al	IIb	hMPXV-1	B.1.1	Not in this study	Not in this study	Not in this study	Not in this study	Not in this study	Not in this study
ON755252	ON755252.1	Public	2022/06/XX	Europe	Germany		European Region (EUR)	Brinkmann et al	IIb	hMPXV-1	B.1.1	Not in this study	Not in this study	Not in this study	Not in this study	Not in this study	Not in this study
ON755253	ON755253.1	Public	2022/06/XX	Europe	Germany		European Region (EUR)	Brinkmann et al	IIb	hMPXV-1	B.1	Not in this study	Not in this study	Not in this study	Not in this study	Not in this study	Not in this study
ON755254	ON755254.1	Public	2022/06/XX	Europe	Germany		European Region (EUR)	Brinkmann et al	IIb	hMPXV-1	B.1.5	Not in this study	Not in this study	Not in this study	Not in this study	Not in this study	Not in this study
ON755256	ON755256.1	Public	2022/06/XX	Europe	Germany		European Region (EUR)	Brinkmann et al	IIb	hMPXV-1	B.1.3	Not in this study	Not in this study	Not in this study	Not in this study	Not in this study	Not in this study
ON780016	ON780016.1	Public	2022-05-19	Europe	Italy		European Region (EUR)	Rueca et al	IIb	hMPXV-1	B.1	Not in this study	Not in this study	Not in this study	Not in this study	Not in this study	Not in this study
ON780017	ON780017.1	Public	2022-05-21	Europe	Italy		European Region (EUR)	Gramigna et al	IIb	hMPXV-1	B.1.5	Not in this study	Not in this study	Not in this study	Not in this study	Not in this study	Not in this study
ON782021	ON782021.1	Public	2022-05-24	Europe	Finland		European Region (EUR)	Kant et al	IIb	hMPXV-1	B.1.3	Not in this study	Not in this study	Not in this study	Not in this study	Not in this study	Not in this study
ON782022	ON782022.1	Public	2022-05-31	Europe	Finland		European Region (EUR)	Kant et al	IIb	hMPXV-1	B.1	Not in this study	Not in this study	Not in this study	Not in this study	Not in this study	Not in this study
ON782054	ON782054.1	Public	2022-05-31	Europe	Spain		European Region (EUR)	Alcoba-Florez et al	IIb	hMPXV-1	B.1.3	Not in this study	Not in this study	Not in this study	Not in this study	Not in this study	Not in this study
ON782055	ON782055.1	Public	2022-05-31	Europe	Spain		European Region (EUR)	Alcoba-Florez et al	IIb	hMPXV-1	B.1.3	Not in this study	Not in this study	Not in this study	Not in this study	Not in this study	Not in this study
ON792320	ON792320.1	Public	2022-06-01	Europe	Switzerland	Z√ºrich	European Region (EUR)	Kufner et al	IIb	hMPXV-1	B.1.3	Not in this study	Not in this study	Not in this study	Not in this study	Not in this study	Not in this study
ON792321	ON792321.1	Public	2022-06-02	Europe	Switzerland	Z√ºrich	European Region (EUR)	Kufner et al	IIb	hMPXV-1	B.1.1	Not in this study	Not in this study	Not in this study	Not in this study	Not in this study	Not in this study
ON792322	ON792322.1	Public	2022-06-02	Europe	Switzerland	Z√ºrich	European Region (EUR)	Kufner et al	IIb	hMPXV-1	B.1.5	Not in this study	Not in this study	Not in this study	Not in this study	Not in this study	Not in this study
ON803413	ON803413.1	Public	2022-05-21	North America	Canada		Region of the Americas (AMR)	Knox et al	IIb	hMPXV-1	B.1.4	Not in this study	Not in this study	Not in this study	Not in this study	Not in this study	Not in this study
ON803415	ON803415.1	Public	2022-05-20	North America	Canada		Region of the Americas (AMR)	Knox et al	IIb	hMPXV-1	B.1.4	Not in this study	Not in this study	Not in this study	Not in this study	Not in this study	Not in this study
ON803416	ON803416.1	Public	2022-05-17	North America	Canada		Region of the Americas (AMR)	Knox et al	IIb	hMPXV-1	B.1	Not in this study	Not in this study	Not in this study	Not in this study	Not in this study	Not in this study
ON803417	ON803417.1	Public	2022-05-17	North America	Canada		Region of the Americas (AMR)	Knox et al	IIb	hMPXV-1	B.1.4	Not in this study	Not in this study	Not in this study	Not in this study	Not in this study	Not in this study
ON803418	ON803418.1	Public	2022-05-18	North America	Canada		Region of the Americas (AMR)	Knox et al	IIb	hMPXV-1	B.1	Not in this study	Not in this study	Not in this study	Not in this study	Not in this study	Not in this study
ON803423	ON803423.1	Public	2022-05-19	North America	Canada		Region of the Americas (AMR)	Knox et al	IIb	hMPXV-1	B.1	Not in this study	Not in this study	Not in this study	Not in this study	Not in this study	Not in this study
ON803424	ON803424.1	Public	2022-05-19	North America	Canada		Region of the Americas (AMR)	Knox et al	IIb	hMPXV-1	B.1	Not in this study	Not in this study	Not in this study	Not in this study	Not in this study	Not in this study
ON803425	ON803425.1	Public	2022-05-19	North America	Canada		Region of the Americas (AMR)	Knox et al	IIb	hMPXV-1	B.1	Not in this study	Not in this study	Not in this study	Not in this study	Not in this study	Not in this study
ON803427	ON803427.1	Public	2022-05-18	North America	Canada		Region of the Americas (AMR)	Knox et al	IIb	hMPXV-1	B.1	Not in this study	Not in this study	Not in this study	Not in this study	Not in this study	Not in this study
ON803429	ON803429.1	Public	2022-05-19	North America	Canada		Region of the Americas (AMR)	Knox et al	IIb	hMPXV-1	B.1	Not in this study	Not in this study	Not in this study	Not in this study	Not in this study	Not in this study
ON803430	ON803430.1	Public	2022-05-19	North America	Canada		Region of the Americas (AMR)	Knox et al	IIb	hMPXV-1	B.1	Not in this study	Not in this study	Not in this study	Not in this study	Not in this study	Not in this study
ON803431	ON803431.1	Public	2022-05-20	North America	Canada		Region of the Americas (AMR)	Knox et al	IIb	hMPXV-1	B.1	Not in this study	Not in this study	Not in this study	Not in this study	Not in this study	Not in this study
ON803434	ON803434.1	Public	2022-05-20	North America	Canada		Region of the Americas (AMR)	Knox et al	IIb	hMPXV-1	B.1	Not in this study	Not in this study	Not in this study	Not in this study	Not in this study	Not in this study
ON803435	ON803435.1	Public	2022-05-20	North America	Canada		Region of the Americas (AMR)	Knox et al	IIb	hMPXV-1	B.1	Not in this study	Not in this study	Not in this study	Not in this study	Not in this study	Not in this study
ON803438	ON803438.1	Public	2022-05-20	North America	Canada		Region of the Americas (AMR)	Knox et al	IIb	hMPXV-1	B.1	Not in this study	Not in this study	Not in this study	Not in this study	Not in this study	Not in this study
ON803439	ON803439.1	Public	2022-05-20	North America	Canada		Region of the Americas (AMR)	Knox et al	IIb	hMPXV-1	B.1	Not in this study	Not in this study	Not in this study	Not in this study	Not in this study	Not in this study
ON803440	ON803440.1	Public	2022-05-22	North America	Canada		Region of the Americas (AMR)	Knox et al	IIb	hMPXV-1	B.1	Not in this study	Not in this study	Not in this study	Not in this study	Not in this study	Not in this study
ON803441	ON803441.1	Public	2022-05-23	North America	Canada		Region of the Americas (AMR)	Knox et al	IIb	hMPXV-1	B.1	Not in this study	Not in this study	Not in this study	Not in this study	Not in this study	Not in this study
ON803442	ON803442.1	Public	2022-05-16	North America	Canada		Region of the Americas (AMR)	Knox et al	IIb	hMPXV-1	B.1	Not in this study	Not in this study	Not in this study	Not in this study	Not in this study	Not in this study
ON803443	ON803443.1	Public	2022-05-16	North America	Canada		Region of the Americas (AMR)	Knox et al	IIb	hMPXV-1	B.1	Not in this study	Not in this study	Not in this study	Not in this study	Not in this study	Not in this study
ON803444	ON803444.1	Public	2022-05-24	North America	Canada		Region of the Americas (AMR)	Knox et al	IIb	hMPXV-1	B.1	Not in this study	Not in this study	Not in this study	Not in this study	Not in this study	Not in this study
ON808413	ON808413.1	Public	2022-05-15	Europe	United Kingdom		European Region (EUR)	Filipe et al	IIb	hMPXV-1	B.1.1	Not in this study	Not in this study	Not in this study	Not in this study	Not in this study	Not in this study
ON808414	ON808414.1	Public	2022-05-15	Europe	United Kingdom		European Region (EUR)	Filipe et al	IIb	hMPXV-1	B.1	Not in this study	Not in this study	Not in this study	Not in this study	Not in this study	Not in this study
ON808415	ON808415.1	Public	2022-05-15	Europe	United Kingdom		European Region (EUR)	Filipe et al	IIb	hMPXV-1	B.1	Not in this study	Not in this study	Not in this study	Not in this study	Not in this study	Not in this study
ON808416	ON808416.1	Public	2022-05-15	Europe	United Kingdom		European Region (EUR)	Filipe et al	IIb	hMPXV-1	B.1	Not in this study	Not in this study	Not in this study	Not in this study	Not in this study	Not in this study
ON808417	ON808417.1	Public	2022-05-15	Europe	United Kingdom		European Region (EUR)	Filipe et al	IIb	hMPXV-1	B.1	Not in this study	Not in this study	Not in this study	Not in this study	Not in this study	Not in this study
ON813257	ON813257.2	Public	2022/06/XX	Europe	Germany		European Region (EUR)	Brinkmann et al	IIb	hMPXV-1	B.1.1	Not in this study	Not in this study	Not in this study	Not in this study	Not in this study	Not in this study
ON813259	ON813259.2	Public	2022/06/XX	Europe	Germany		European Region (EUR)	Brinkmann et al	IIb	hMPXV-1	B.1.7	Not in this study	Not in this study	Not in this study	Not in this study	Not in this study	Not in this study
ON813260	ON813260.2	Public	2022/06/XX	Europe	Germany		European Region (EUR)	Brinkmann et al	IIb	hMPXV-1	B.1	Not in this study	Not in this study	Not in this study	Not in this study	Not in this study	Not in this study
ON813262	ON813262.2	Public	2022/06/XX	Europe	Germany		European Region (EUR)	Brinkmann et al	IIb	hMPXV-1	B.1.2	Not in this study	Not in this study	Not in this study	Not in this study	Not in this study	Not in this study
ON813263	ON813263.2	Public	2022/06/XX	Europe	Germany		European Region (EUR)	Brinkmann et al	IIb	hMPXV-1	B.1.2	Not in this study	Not in this study	Not in this study	Not in this study	Not in this study	Not in this study
ON838178	ON838178.1	Public	2022/06/XX	Europe	Slovenia		European Region (EUR)	Zakotnik et al	IIb	hMPXV-1	B.1.3	Not in this study	Not in this study	Not in this study	Not in this study	Not in this study	Not in this study
ON838939	ON838939.1	Public	2022-06-06	Europe	Spain	Madrid	European Region (EUR)	de la Hoz-Sanchez et al	IIb	hMPXV-1	B.1	Not in this study	Not in this study	Not in this study	Not in this study	Not in this study	Not in this study
ON838940	ON838940.1	Public	2022-05-20	Europe	Spain	Madrid	European Region (EUR)	de la Hoz-Sanchez et al	IIb	hMPXV-1	B.1	Not in this study	Not in this study	Not in this study	Not in this study	Not in this study	Not in this study
ON843165	ON843165.1	Public	2022-05-24	Europe	Portugal		European Region (EUR)	Isidro et al	IIb	hMPXV-1	B.1.5	Not in this study	Not in this study	Not in this study	Not in this study	Not in this study	Not in this study
ON843170	ON843170.1	Public	2022-05-26	Europe	Portugal		European Region (EUR)	Isidro et al	IIb	hMPXV-1	B.1.7	Not in this study	Not in this study	Not in this study	Not in this study	Not in this study	Not in this study
ON843171	ON843171.1	Public	2022-05-26	Europe	Portugal		European Region (EUR)	Isidro et al	IIb	hMPXV-1	B.1	Not in this study	Not in this study	Not in this study	Not in this study	Not in this study	Not in this study
ON843173	ON843173.1	Public	2022-05-27	Europe	Portugal		European Region (EUR)	Isidro et al	IIb	hMPXV-1	B.1	Not in this study	Not in this study	Not in this study	Not in this study	Not in this study	Not in this study
ON843175	ON843175.1	Public	2022-05-30	Europe	Portugal		European Region (EUR)	Isidro et al	IIb	hMPXV-1	B.1.9	Not in this study	Not in this study	Not in this study	Not in this study	Not in this study	Not in this study
ON853649	ON853649.1	Public	2022/06/XX	Europe	Germany		European Region (EUR)	Brinkmann et al	IIb	hMPXV-1	B.1.2	Not in this study	Not in this study	Not in this study	Not in this study	Not in this study	Not in this study
ON853650	ON853650.1	Public	2022/06/XX	Europe	Germany		European Region (EUR)	Brinkmann et al	IIb	hMPXV-1	B.1.1	Not in this study	Not in this study	Not in this study	Not in this study	Not in this study	Not in this study
ON853651	ON853651.1	Public	2022/06/XX	Europe	Germany		European Region (EUR)	Brinkmann et al	IIb	hMPXV-1	B.1.2	Not in this study	Not in this study	Not in this study	Not in this study	Not in this study	Not in this study
ON853653	ON853653.1	Public	2022/06/XX	Europe	Germany		European Region (EUR)	Brinkmann et al	IIb	hMPXV-1	B.1.1	Not in this study	Not in this study	Not in this study	Not in this study	Not in this study	Not in this study
ON853656	ON853656.1	Public	2022/06/XX	Europe	Germany		European Region (EUR)	Brinkmann et al	IIb	hMPXV-1	B.1.5	Not in this study	Not in this study	Not in this study	Not in this study	Not in this study	Not in this study
ON853657	ON853657.1	Public	2022/06/XX	Europe	Germany		European Region (EUR)	Brinkmann et al	IIb	hMPXV-1	B.1	Not in this study	Not in this study	Not in this study	Not in this study	Not in this study	Not in this study
ON853660	ON853660.1	Public	2022/06/XX	Europe	Germany		European Region (EUR)	Brinkmann et al	IIb	hMPXV-1	B.1.1	Not in this study	Not in this study	Not in this study	Not in this study	Not in this study	Not in this study
ON853661	ON853661.1	Public	2022/06/XX	Europe	Germany		European Region (EUR)	Brinkmann et al	IIb	hMPXV-1	B.1.3	Not in this study	Not in this study	Not in this study	Not in this study	Not in this study	Not in this study
ON853662	ON853662.1	Public	2022/06/XX	Europe	Germany		European Region (EUR)	Brinkmann et al	IIb	hMPXV-1	B.1.1	Not in this study	Not in this study	Not in this study	Not in this study	Not in this study	Not in this study
ON853664	ON853664.1	Public	2022/06/XX	Europe	Germany		European Region (EUR)	Brinkmann et al	IIb	hMPXV-1	B.1	Not in this study	Not in this study	Not in this study	Not in this study	Not in this study	Not in this study
ON853665	ON853665.1	Public	2022/06/XX	Europe	Germany		European Region (EUR)	Brinkmann et al	IIb	hMPXV-1	B.1.7	Not in this study	Not in this study	Not in this study	Not in this study	Not in this study	Not in this study
ON853666	ON853666.1	Public	2022/06/XX	Europe	Germany		European Region (EUR)	Brinkmann et al	IIb	hMPXV-1	B.1	Not in this study	Not in this study	Not in this study	Not in this study	Not in this study	Not in this study
ON853667	ON853667.1	Public	2022/06/XX	Europe	Germany		European Region (EUR)	Brinkmann et al	IIb	hMPXV-1	B.1	Not in this study	Not in this study	Not in this study	Not in this study	Not in this study	Not in this study
ON853672	ON853672.1	Public	2022/06/XX	Europe	Germany		European Region (EUR)	Brinkmann et al	IIb	hMPXV-1	B.1.1	Not in this study	Not in this study	Not in this study	Not in this study	Not in this study	Not in this study
ON853675	ON853675.1	Public	2022/06/XX	Europe	Germany		European Region (EUR)	Brinkmann et al	IIb	hMPXV-1	B.1	Not in this study	Not in this study	Not in this study	Not in this study	Not in this study	Not in this study
ON853676	ON853676.1	Public	2022/06/XX	Europe	Germany		European Region (EUR)	Brinkmann et al	IIb	hMPXV-1	B.1	Not in this study	Not in this study	Not in this study	Not in this study	Not in this study	Not in this study
ON853677	ON853677.1	Public	2022/06/XX	Europe	Germany		European Region (EUR)	Brinkmann et al	IIb	hMPXV-1	B.1.1	Not in this study	Not in this study	Not in this study	Not in this study	Not in this study	Not in this study
ON853679	ON853679.1	Public	2022/06/XX	Europe	Germany		European Region (EUR)	Brinkmann et al	IIb	hMPXV-1	B.1	Not in this study	Not in this study	Not in this study	Not in this study	Not in this study	Not in this study
ON853680	ON853680.1	Public	2022/06/XX	Europe	Germany		European Region (EUR)	Brinkmann et al	IIb	hMPXV-1	B.1.1	Not in this study	Not in this study	Not in this study	Not in this study	Not in this study	Not in this study
ON853681	ON853681.1	Public	2022/06/XX	Europe	Germany		European Region (EUR)	Brinkmann et al	IIb	hMPXV-1	B.1.2	Not in this study	Not in this study	Not in this study	Not in this study	Not in this study	Not in this study
ON872184	ON872184.1	Public	2022-05-30	Europe	Ireland		European Region (EUR)	Fletcher et al	IIb	hMPXV-1	B.1	Not in this study	Not in this study	Not in this study	Not in this study	Not in this study	Not in this study
ON880413	ON880413.1	Public	2022-06-14	South America	Brazil		Region of the Americas (AMR)	Coletti et al	IIb	hMPXV-1	B.1.12	Not in this study	Not in this study	Not in this study	Not in this study	Not in this study	Not in this study
ON880419	ON880419.1	Public	2022-05-27	Europe	Belgium		European Region (EUR)	Wawina-Bokalanga et al	IIb	hMPXV-1	B.1	Not in this study	Not in this study	Not in this study	Not in this study	Not in this study	Not in this study
ON880420	ON880420.1	Public	2022-05-27	Europe	Belgium		European Region (EUR)	Vanmechelen et al	IIb	hMPXV-1	B.1	Not in this study	Not in this study	Not in this study	Not in this study	Not in this study	Not in this study
ON880421	ON880421.1	Public	2022-05-27	Europe	Belgium		European Region (EUR)	Vanmechelen et al	IIb	hMPXV-1	B.1	Not in this study	Not in this study	Not in this study	Not in this study	Not in this study	Not in this study
ON880422	ON880422.1	Public	2022-05-27	Europe	Belgium		European Region (EUR)	Vanmechelen et al	IIb	hMPXV-1	B.1	Not in this study	Not in this study	Not in this study	Not in this study	Not in this study	Not in this study
ON880505	ON880505.1	Public	2022-05-20	North America	Canada		Region of the Americas (AMR)	Duggan et al	IIb	hMPXV-1	B.1.4	Not in this study	Not in this study	Not in this study	Not in this study	Not in this study	Not in this study
ON880506	ON880506.1	Public	2022-05-22	North America	Canada		Region of the Americas (AMR)	Duggan et al	IIb	hMPXV-1	B.1.4	Not in this study	Not in this study	Not in this study	Not in this study	Not in this study	Not in this study
ON880507	ON880507.1	Public	2022-05-27	North America	Canada		Region of the Americas (AMR)	Duggan et al	IIb	hMPXV-1	B.1.4	Not in this study	Not in this study	Not in this study	Not in this study	Not in this study	Not in this study
ON880508	ON880508.1	Public	2022-05-30	North America	Canada		Region of the Americas (AMR)	Duggan et al	IIb	hMPXV-1	B.1	Not in this study	Not in this study	Not in this study	Not in this study	Not in this study	Not in this study
ON880509	ON880509.1	Public	2022-05-29	North America	Canada		Region of the Americas (AMR)	Duggan et al	IIb	hMPXV-1	B.1	Not in this study	Not in this study	Not in this study	Not in this study	Not in this study	Not in this study
ON880510	ON880510.1	Public	2022-05-31	North America	Canada		Region of the Americas (AMR)	Duggan et al	IIb	hMPXV-1	B.1.4	Not in this study	Not in this study	Not in this study	Not in this study	Not in this study	Not in this study
ON880511	ON880511.1	Public	2022-05-30	North America	Canada		Region of the Americas (AMR)	Duggan et al	IIb	hMPXV-1	B.1.4	Not in this study	Not in this study	Not in this study	Not in this study	Not in this study	Not in this study
ON880512	ON880512.1	Public	2022-06-01	North America	Canada		Region of the Americas (AMR)	Duggan et al	IIb	hMPXV-1	B.1	Not in this study	Not in this study	Not in this study	Not in this study	Not in this study	Not in this study
ON880513	ON880513.1	Public	2022-06-04	North America	Canada		Region of the Americas (AMR)	Duggan et al	IIb	hMPXV-1	B.1.4	Not in this study	Not in this study	Not in this study	Not in this study	Not in this study	Not in this study
ON880514	ON880514.1	Public	2022-06-04	North America	Canada		Region of the Americas (AMR)	Duggan et al	IIb	hMPXV-1	B.1.4	Not in this study	Not in this study	Not in this study	Not in this study	Not in this study	Not in this study
ON880515	ON880515.1	Public	2022-06-02	North America	Canada		Region of the Americas (AMR)	Duggan et al	IIb	hMPXV-1	B.1.4	Not in this study	Not in this study	Not in this study	Not in this study	Not in this study	Not in this study
ON880517	ON880517.1	Public	2022-05-27	North America	Canada		Region of the Americas (AMR)	Duggan et al	IIb	hMPXV-1	B.1	Not in this study	Not in this study	Not in this study	Not in this study	Not in this study	Not in this study
ON880518	ON880518.1	Public	2022-06-08	North America	Canada		Region of the Americas (AMR)	Duggan et al	IIb	hMPXV-1	B.1	Not in this study	Not in this study	Not in this study	Not in this study	Not in this study	Not in this study
ON880519	ON880519.3	Public	2022-05-13	North America	Canada		Region of the Americas (AMR)	Duggan et al	IIb	hMPXV-1	B.1.4	Not in this study	Not in this study	Not in this study	Not in this study	Not in this study	Not in this study
ON880523	ON880523.1	Public	2022-05-20	North America	Canada		Region of the Americas (AMR)	Duggan et al	IIb	hMPXV-1	B.1	Not in this study	Not in this study	Not in this study	Not in this study	Not in this study	Not in this study
ON880528	ON880528.1	Public	2022-05-27	North America	Canada		Region of the Americas (AMR)	Duggan et al	IIb	hMPXV-1	B.1	Not in this study	Not in this study	Not in this study	Not in this study	Not in this study	Not in this study
ON880529	ON880529.1	Public	2022-05-28	North America	Canada		Region of the Americas (AMR)	Duggan et al	IIb	hMPXV-1	B.1	Not in this study	Not in this study	Not in this study	Not in this study	Not in this study	Not in this study
ON880531	ON880531.1	Public	2022-05-29	North America	Canada		Region of the Americas (AMR)	Duggan et al	IIb	hMPXV-1	B.1	Not in this study	Not in this study	Not in this study	Not in this study	Not in this study	Not in this study
ON880532	ON880532.1	Public	2022-05-30	North America	Canada		Region of the Americas (AMR)	Duggan et al	IIb	hMPXV-1	B.1.4	Not in this study	Not in this study	Not in this study	Not in this study	Not in this study	Not in this study
ON880534	ON880534.1	Public	2022-05-30	North America	Canada		Region of the Americas (AMR)	Duggan et al	IIb	hMPXV-1	B.1	Not in this study	Not in this study	Not in this study	Not in this study	Not in this study	Not in this study
ON880537	ON880537.1	Public	2022-05-31	North America	Canada		Region of the Americas (AMR)	Duggan et al	IIb	hMPXV-1	B.1	Not in this study	Not in this study	Not in this study	Not in this study	Not in this study	Not in this study
ON880538	ON880538.1	Public	2022-06-01	North America	Canada		Region of the Americas (AMR)	Duggan et al	IIb	hMPXV-1	B.1.9	Not in this study	Not in this study	Not in this study	Not in this study	Not in this study	Not in this study
ON880540	ON880540.1	Public	2022-06-01	North America	Canada		Region of the Americas (AMR)	Duggan et al	IIb	hMPXV-1	B.1.12	Not in this study	Not in this study	Not in this study	Not in this study	Not in this study	Not in this study
ON880542	ON880542.1	Public	2022-05-31	North America	Canada		Region of the Americas (AMR)	Duggan et al	IIb	hMPXV-1	B.1	Not in this study	Not in this study	Not in this study	Not in this study	Not in this study	Not in this study
ON880544	ON880544.1	Public	2022-06-02	North America	Canada		Region of the Americas (AMR)	Duggan et al	IIb	hMPXV-1	B.1	Not in this study	Not in this study	Not in this study	Not in this study	Not in this study	Not in this study
ON880545	ON880545.1	Public	2022-06-02	North America	Canada		Region of the Americas (AMR)	Duggan et al	IIb	hMPXV-1	B.1	Not in this study	Not in this study	Not in this study	Not in this study	Not in this study	Not in this study
ON880547	ON880547.1	Public	2022-06-03	North America	Canada		Region of the Americas (AMR)	Duggan et al	IIb	hMPXV-1	B.1	Not in this study	Not in this study	Not in this study	Not in this study	Not in this study	Not in this study
ON880548	ON880548.1	Public	2022-06-03	North America	Canada		Region of the Americas (AMR)	Duggan et al	IIb	hMPXV-1	B.1.12	Not in this study	Not in this study	Not in this study	Not in this study	Not in this study	Not in this study
ON911481	ON911481.2	Public	2022-06-28	North America	Mexico	Nuevo Leon	Region of the Americas (AMR)	Galan-Huerta et al	IIb	hMPXV-1	B.1.7	Not in this study	Not in this study	Not in this study	Not in this study	Not in this study	Not in this study
ON918611	ON918611.1	Public	2022-06-20	Africa	South Africa		African Region (AFR)	Chan et al	IIb	hMPXV-1	B.1.7	Not in this study	Not in this study	Not in this study	Not in this study	Not in this study	Not in this study
ON918656	ON918656.1	Public	2022/06/XX	Asia	Taiwan		Western Pacific Region (WPR)	Lin et al	IIb	hMPXV-1	B.1.5	Not in this study	Not in this study	Not in this study	Not in this study	Not in this study	Not in this study
ON927243	ON927243.1	Public	2022-06-21	Europe	Spain		European Region (EUR)	Palomino-Cabrera et al	IIb	hMPXV-1	B.1	Not in this study	Not in this study	Not in this study	Not in this study	Not in this study	Not in this study
ON927248	ON927248.1	Public	2022-06-24	Africa	South Africa		African Region (AFR)	Chan et al	IIb	hMPXV-1	B.1.7	Not in this study	Not in this study	Not in this study	Not in this study	Not in this study	Not in this study
ON929057	ON929057.1	Public	2022/07/XX	Europe	Germany		European Region (EUR)	Brinkmann et al	IIb	hMPXV-1	B.1.2	Not in this study	Not in this study	Not in this study	Not in this study	Not in this study	Not in this study
ON929059	ON929059.1	Public	2022/07/XX	Europe	Germany		European Region (EUR)	Brinkmann et al	IIb	hMPXV-1	B.1.1	Not in this study	Not in this study	Not in this study	Not in this study	Not in this study	Not in this study
ON929066	ON929066.1	Public	2022/07/XX	Europe	Germany		European Region (EUR)	Brinkmann et al	IIb	hMPXV-1	B.1.1	Not in this study	Not in this study	Not in this study	Not in this study	Not in this study	Not in this study
ON929070	ON929070.1	Public	2022/07/XX	Europe	Germany		European Region (EUR)	Brinkmann et al	IIb	hMPXV-1	B.1	Not in this study	Not in this study	Not in this study	Not in this study	Not in this study	Not in this study
ON929072	ON929072.1	Public	2022/07/XX	Europe	Germany		European Region (EUR)	Brinkmann et al	IIb	hMPXV-1	B.1	Not in this study	Not in this study	Not in this study	Not in this study	Not in this study	Not in this study
ON929073	ON929073.1	Public	2022/07/XX	Europe	Germany		European Region (EUR)	Brinkmann et al	IIb	hMPXV-1	B.1.1	Not in this study	Not in this study	Not in this study	Not in this study	Not in this study	Not in this study
ON929079	ON929079.1	Public	2022/07/XX	Europe	Germany		European Region (EUR)	Brinkmann et al	IIb	hMPXV-1	B.1.2	Not in this study	Not in this study	Not in this study	Not in this study	Not in this study	Not in this study
ON929083	ON929083.1	Public	2022/07/XX	Europe	Germany		European Region (EUR)	Brinkmann et al	IIb	hMPXV-1	B.1	Not in this study	Not in this study	Not in this study	Not in this study	Not in this study	Not in this study
ON929088	ON929088.1	Public	2022/07/XX	Europe	Germany		European Region (EUR)	Brinkmann et al	IIb	hMPXV-1	B.1.7	Not in this study	Not in this study	Not in this study	Not in this study	Not in this study	Not in this study
ON929091	ON929091.1	Public	2022/07/XX	Europe	Germany		European Region (EUR)	Brinkmann et al	IIb	hMPXV-1	B.1	Not in this study	Not in this study	Not in this study	Not in this study	Not in this study	Not in this study
ON950045	ON950045.2	Public	2022-05-27	Europe	Belgium		European Region (EUR)	De Baetselier et al	IIb	hMPXV-1	B.1.3	Not in this study	Not in this study	Not in this study	Not in this study	Not in this study	Not in this study
ON954773	ON954773.1	Public	2022/05/XX	North America	USA	California	Region of the Americas (AMR)	Gigante et al	IIb	hMPXV-1	B.1	Not in this study	Not in this study	Not in this study	Not in this study	Not in this study	Not in this study
ON959131	ON959131.1	Public	2022/05/XX	North America	USA	Illinois	Region of the Americas (AMR)	Gigante et al	IIb	hMPXV-1	B.1	Not in this study	Not in this study	Not in this study	Not in this study	Not in this study	Not in this study
ON959133	ON959133.1	Public	2022/05/XX	North America	USA	New York	Region of the Americas (AMR)	Gigante et al	IIb	hMPXV-1	B.1	Not in this study	Not in this study	Not in this study	Not in this study	Not in this study	Not in this study
ON959134	ON959134.1	Public	2022/05/XX	North America	USA	New York	Region of the Americas (AMR)	Gigante et al	IIb	hMPXV-1	B.1	Not in this study	Not in this study	Not in this study	Not in this study	Not in this study	Not in this study
ON959135	ON959135.1	Public	2022/05/XX	North America	USA	New York	Region of the Americas (AMR)	Gigante et al	IIb	hMPXV-1	B.1	Not in this study	Not in this study	Not in this study	Not in this study	Not in this study	Not in this study
ON959143	ON959143.1	Public	2022-06-16	Europe	Finland		European Region (EUR)	Kant et al	IIb	hMPXV-1	B.1.10	Not in this study	Not in this study	Not in this study	Not in this study	Not in this study	Not in this study
ON959156	ON959156.1	Public	2022/07/XX	Europe	Germany		European Region (EUR)	Brinkmann et al	IIb	hMPXV-1	B.1.2	Not in this study	Not in this study	Not in this study	Not in this study	Not in this study	Not in this study
ON959158	ON959158.1	Public	2022/07/XX	Europe	Germany		European Region (EUR)	Brinkmann et al	IIb	hMPXV-1	B.1	Not in this study	Not in this study	Not in this study	Not in this study	Not in this study	Not in this study
ON959159	ON959159.1	Public	2022/07/XX	Europe	Germany		European Region (EUR)	Brinkmann et al	IIb	hMPXV-1	B.1	Not in this study	Not in this study	Not in this study	Not in this study	Not in this study	Not in this study
ON959161	ON959161.1	Public	2022/07/XX	Europe	Germany		European Region (EUR)	Brinkmann et al	IIb	hMPXV-1	B.1	Not in this study	Not in this study	Not in this study	Not in this study	Not in this study	Not in this study
ON959165	ON959165.1	Public	2022/07/XX	Europe	Germany		European Region (EUR)	Brinkmann et al	IIb	hMPXV-1	B.1	Not in this study	Not in this study	Not in this study	Not in this study	Not in this study	Not in this study
ON959166	ON959166.1	Public	2022/07/XX	Europe	Germany		European Region (EUR)	Brinkmann et al	IIb	hMPXV-1	B.1.8	Not in this study	Not in this study	Not in this study	Not in this study	Not in this study	Not in this study
ON959167	ON959167.1	Public	2022/07/XX	Europe	Germany		European Region (EUR)	Brinkmann et al	IIb	hMPXV-1	B.1.2	Not in this study	Not in this study	Not in this study	Not in this study	Not in this study	Not in this study
ON959169	ON959169.1	Public	2022/07/XX	Europe	Germany		European Region (EUR)	Brinkmann et al	IIb	hMPXV-1	B.1	Not in this study	Not in this study	Not in this study	Not in this study	Not in this study	Not in this study
ON959170	ON959170.1	Public	2022/07/XX	Europe	Germany		European Region (EUR)	Brinkmann et al	IIb	hMPXV-1	B.1.5	Not in this study	Not in this study	Not in this study	Not in this study	Not in this study	Not in this study
ON959171	ON959171.1	Public	2022/07/XX	Europe	Germany		European Region (EUR)	Brinkmann et al	IIb	hMPXV-1	B.1.7	Not in this study	Not in this study	Not in this study	Not in this study	Not in this study	Not in this study
ON959172	ON959172.1	Public	2022/07/XX	Europe	Germany		European Region (EUR)	Brinkmann et al	IIb	hMPXV-1	B.1.7	Not in this study	Not in this study	Not in this study	Not in this study	Not in this study	Not in this study
ON983160	ON983160.1	Public	2022-06-03	North America	Canada		Region of the Americas (AMR)	Duggan et al	IIb	hMPXV-1	B.1.4	Not in this study	Not in this study	Not in this study	Not in this study	Not in this study	Not in this study
ON983161	ON983161.1	Public	2022-06-03	North America	Canada		Region of the Americas (AMR)	Duggan et al	IIb	hMPXV-1	B.1	Not in this study	Not in this study	Not in this study	Not in this study	Not in this study	Not in this study
ON983162	ON983162.1	Public	2022-06-03	North America	Canada		Region of the Americas (AMR)	Duggan et al	IIb	hMPXV-1	B.1	Not in this study	Not in this study	Not in this study	Not in this study	Not in this study	Not in this study
ON983164	ON983164.1	Public	2022-06-09	North America	Canada		Region of the Americas (AMR)	Duggan et al	IIb	hMPXV-1	B.1.4	Not in this study	Not in this study	Not in this study	Not in this study	Not in this study	Not in this study
ON983165	ON983165.1	Public	2022-06-14	North America	Canada		Region of the Americas (AMR)	Duggan et al	IIb	hMPXV-1	B.1	Not in this study	Not in this study	Not in this study	Not in this study	Not in this study	Not in this study
ON983166	ON983166.1	Public	2022-06-15	North America	Canada		Region of the Americas (AMR)	Duggan et al	IIb	hMPXV-1	B.1	Not in this study	Not in this study	Not in this study	Not in this study	Not in this study	Not in this study
ON983168	ON983168.1	Public	2022-04-28	Europe	Czech Republic		European Region (EUR)	Chmel et al	IIb	hMPXV-1	B.1.3	Not in this study	Not in this study	Not in this study	Not in this study	Not in this study	Not in this study
OP013001	OP013001.1	Public	2022-05-14	North America	Canada		Region of the Americas (AMR)	Duggan et al	IIb	hMPXV-1	B.1	Not in this study	Not in this study	Not in this study	Not in this study	Not in this study	Not in this study
OP013004	OP013004.1	Public	2022-06-07	North America	Canada		Region of the Americas (AMR)	Duggan et al	IIb	hMPXV-1	B.1	Not in this study	Not in this study	Not in this study	Not in this study	Not in this study	Not in this study
OP013005	OP013005.1	Public	2022-06-06	North America	Canada		Region of the Americas (AMR)	Duggan et al	IIb	hMPXV-1	B.1	Not in this study	Not in this study	Not in this study	Not in this study	Not in this study	Not in this study
OP013006	OP013006.1	Public	2022-06-07	North America	Canada		Region of the Americas (AMR)	Duggan et al	IIb	hMPXV-1	B.1	Not in this study	Not in this study	Not in this study	Not in this study	Not in this study	Not in this study
OP013007	OP013007.1	Public	2022-06-07	North America	Canada		Region of the Americas (AMR)	Duggan et al	IIb	hMPXV-1	B.1	Not in this study	Not in this study	Not in this study	Not in this study	Not in this study	Not in this study
OP013008	OP013008.1	Public	2022-06-08	North America	Canada		Region of the Americas (AMR)	Duggan et al	IIb	hMPXV-1	B.1.4	Not in this study	Not in this study	Not in this study	Not in this study	Not in this study	Not in this study
OP013011	OP013011.1	Public	2022-06-09	North America	Canada		Region of the Americas (AMR)	Duggan et al	IIb	hMPXV-1	B.1	Not in this study	Not in this study	Not in this study	Not in this study	Not in this study	Not in this study
OP013012	OP013012.1	Public	2022-06-10	North America	Canada		Region of the Americas (AMR)	Duggan et al	IIb	hMPXV-1	B.1	Not in this study	Not in this study	Not in this study	Not in this study	Not in this study	Not in this study
OP013013	OP013013.1	Public	2022-06-10	North America	Canada		Region of the Americas (AMR)	Duggan et al	IIb	hMPXV-1	B.1	Not in this study	Not in this study	Not in this study	Not in this study	Not in this study	Not in this study
OP013014	OP013014.1	Public	2022-06-11	North America	Canada		Region of the Americas (AMR)	Duggan et al	IIb	hMPXV-1	B.1	Not in this study	Not in this study	Not in this study	Not in this study	Not in this study	Not in this study
OP013015	OP013015.1	Public	2022-06-13	North America	Canada		Region of the Americas (AMR)	Duggan et al	IIb	hMPXV-1	B.1	Not in this study	Not in this study	Not in this study	Not in this study	Not in this study	Not in this study
OP013016	OP013016.1	Public	2022-06-13	North America	Canada		Region of the Americas (AMR)	Duggan et al	IIb	hMPXV-1	B.1	Not in this study	Not in this study	Not in this study	Not in this study	Not in this study	Not in this study
OP013017	OP013017.1	Public	2022-06-10	North America	Canada		Region of the Americas (AMR)	Duggan et al	IIb	hMPXV-1	B.1	Not in this study	Not in this study	Not in this study	Not in this study	Not in this study	Not in this study
OP018591	OP018591.1	Public	2022/07/XX	Europe	Germany		European Region (EUR)	Brinkmann et al	IIb	hMPXV-1	B.1.1	Not in this study	Not in this study	Not in this study	Not in this study	Not in this study	Not in this study
OP018593	OP018593.1	Public	2022/07/XX	Europe	Germany		European Region (EUR)	Brinkmann et al	IIb	hMPXV-1	B.1.2	Not in this study	Not in this study	Not in this study	Not in this study	Not in this study	Not in this study
OP018596	OP018596.1	Public	2022/07/XX	Europe	Germany		European Region (EUR)	Brinkmann et al	IIb	hMPXV-1	B.1	Not in this study	Not in this study	Not in this study	Not in this study	Not in this study	Not in this study
OP018597	OP018597.1	Public	2022/07/XX	Europe	Germany		European Region (EUR)	Brinkmann et al	IIb	hMPXV-1	B.1	Not in this study	Not in this study	Not in this study	Not in this study	Not in this study	Not in this study
OP018598	OP018598.1	Public	2022/07/XX	Europe	Germany		European Region (EUR)	Brinkmann et al	IIb	hMPXV-1	B.1	Not in this study	Not in this study	Not in this study	Not in this study	Not in this study	Not in this study
OP018603	OP018603.1	Public	2022/07/XX	Europe	Germany		European Region (EUR)	Brinkmann et al	IIb	hMPXV-1	B.1.8	Not in this study	Not in this study	Not in this study	Not in this study	Not in this study	Not in this study
OP018604	OP018604.1	Public	2022/07/XX	Europe	Germany		European Region (EUR)	Brinkmann et al	IIb	hMPXV-1	B.1	Not in this study	Not in this study	Not in this study	Not in this study	Not in this study	Not in this study
OP019275	OP019275.1	Public	2022-06-10	Europe	Austria		European Region (EUR)	Camp et al	IIb	hMPXV-1	B.1	Not in this study	Not in this study	Not in this study	Not in this study	Not in this study	Not in this study
OP019276	OP019276.1	Public	2022-06-21	Europe	Austria		European Region (EUR)	Camp et al	IIb	hMPXV-1	B.1.1	Not in this study	Not in this study	Not in this study	Not in this study	Not in this study	Not in this study
OP019277	OP019277.1	Public	2022-07-04	Europe	Austria		European Region (EUR)	Camp et al	IIb	hMPXV-1	B.1	Not in this study	Not in this study	Not in this study	Not in this study	Not in this study	Not in this study
OP022170	OP022170.1	Public	2022-05-16	Europe	United Kingdom		European Region (EUR)	Groves et al	IIb	hMPXV-1	B.1	Not in this study	Not in this study	Not in this study	Not in this study	Not in this study	Not in this study
OP022171	OP022171.1	Public	2022/05/XX	Europe	United Kingdom		European Region (EUR)	Groves et al	IIb	hMPXV-1	B.1	Not in this study	Not in this study	Not in this study	Not in this study	Not in this study	Not in this study
OP062230	OP062230.1	Public	2022-06-22	North America	Canada		Region of the Americas (AMR)	Duggan et al	IIb	hMPXV-1	B.1	Not in this study	Not in this study	Not in this study	Not in this study	Not in this study	Not in this study
OP062231	OP062231.1	Public	2022-06-27	North America	Canada		Region of the Americas (AMR)	Duggan et al	IIb	hMPXV-1	B.1	Not in this study	Not in this study	Not in this study	Not in this study	Not in this study	Not in this study
OP062232	OP062232.1	Public	2022-06-27	North America	Canada		Region of the Americas (AMR)	Duggan et al	IIb	hMPXV-1	B.1	Not in this study	Not in this study	Not in this study	Not in this study	Not in this study	Not in this study
OP062233	OP062233.1	Public	2022-06-28	North America	Canada		Region of the Americas (AMR)	Duggan et al	IIb	hMPXV-1	B.1	Not in this study	Not in this study	Not in this study	Not in this study	Not in this study	Not in this study
OP062235	OP062235.1	Public	2022-06-30	North America	Canada		Region of the Americas (AMR)	Duggan et al	IIb	hMPXV-1	B.1	Not in this study	Not in this study	Not in this study	Not in this study	Not in this study	Not in this study
OP062236	OP062236.1	Public	2022-06-30	North America	Canada		Region of the Americas (AMR)	Duggan et al	IIb	hMPXV-1	B.1.4	Not in this study	Not in this study	Not in this study	Not in this study	Not in this study	Not in this study
OP123046	OP123046.1	Public	2022/07/XX	North America	USA	Washington	Region of the Americas (AMR)	Sereewit et al	IIb	hMPXV-1	B.1.1	Not in this study	Not in this study	Not in this study	Not in this study	Not in this study	Not in this study
OP123048	OP123048.1	Public	2022/07/XX	North America	USA	Washington	Region of the Americas (AMR)	Sereewit et al	IIb	hMPXV-1	B.1	Not in this study	Not in this study	Not in this study	Not in this study	Not in this study	Not in this study
OP133004	OP133004.1	Public	2022-07-11	Europe	Austria		European Region (EUR)	Camp et al	IIb	hMPXV-1	B.1	Not in this study	Not in this study	Not in this study	Not in this study	Not in this study	Not in this study
OP133005	OP133005.1	Public	2022-07-05	Europe	Austria		European Region (EUR)	Camp et al	IIb	hMPXV-1	B.1	Not in this study	Not in this study	Not in this study	Not in this study	Not in this study	Not in this study
OP133006	OP133006.1	Public	2022-07-06	Europe	Austria		European Region (EUR)	Camp et al	IIb	hMPXV-1	B.1	Not in this study	Not in this study	Not in this study	Not in this study	Not in this study	Not in this study
OP133007	OP133007.1	Public	2022-07-22	Europe	Austria		European Region (EUR)	Camp et al	IIb	hMPXV-1	B.1	Not in this study	Not in this study	Not in this study	Not in this study	Not in this study	Not in this study
OP144211	OP144211.2	Public	2022-06-01	Europe	Belgium		European Region (EUR)	De Baetselier et al	IIb	hMPXV-1	B.1	Not in this study	Not in this study	Not in this study	Not in this study	Not in this study	Not in this study
OP144212	OP144212.2	Public	2022-06-10	Europe	Belgium		European Region (EUR)	De Baetselier et al	IIb	hMPXV-1	B.1.3	Not in this study	Not in this study	Not in this study	Not in this study	Not in this study	Not in this study
OP144213	OP144213.2	Public	2022-06-16	Europe	Belgium		European Region (EUR)	De Baetselier et al	IIb	hMPXV-1	B.1	Not in this study	Not in this study	Not in this study	Not in this study	Not in this study	Not in this study
OP144214	OP144214.2	Public	2022-06-16	Europe	Belgium		European Region (EUR)	De Baetselier et al	IIb	hMPXV-1	B.1.3	Not in this study	Not in this study	Not in this study	Not in this study	Not in this study	Not in this study
OP144215	OP144215.2	Public	2022-05-30	Europe	Belgium		European Region (EUR)	De Baetselier et al	IIb	hMPXV-1	B.1	Not in this study	Not in this study	Not in this study	Not in this study	Not in this study	Not in this study
OP144216	OP144216.2	Public	2022-05-30	Europe	Belgium		European Region (EUR)	De Baetselier et al	IIb	hMPXV-1	B.1	Not in this study	Not in this study	Not in this study	Not in this study	Not in this study	Not in this study
OP144217	OP144217.2	Public	2022-06-02	Europe	Belgium		European Region (EUR)	De Baetselier et al	IIb	hMPXV-1	B.1	Not in this study	Not in this study	Not in this study	Not in this study	Not in this study	Not in this study
OP150925	OP150925.1	Public	2022/05/XX	North America	USA	Georgia	Region of the Americas (AMR)	Gigante et al	IIb	hMPXV-1	B.1.5	Not in this study	Not in this study	Not in this study	Not in this study	Not in this study	Not in this study
OP150926	OP150926.1	Public	2022/05/XX	North America	USA	Pennsylvania	Region of the Americas (AMR)	Gigante et al	IIb	hMPXV-1	B.1	Not in this study	Not in this study	Not in this study	Not in this study	Not in this study	Not in this study
OP150927	OP150927.1	Public	2022/05/XX	North America	USA	Washington	Region of the Americas (AMR)	Gigante et al	IIb	hMPXV-1	B.1.2	Not in this study	Not in this study	Not in this study	Not in this study	Not in this study	Not in this study
OP160532	OP160532.1	Public	2022/06/XX	Europe	Netherlands		European Region (EUR)	Tutu van Furth AM et al	IIb	hMPXV-1	B.1	Not in this study	Not in this study	Not in this study	Not in this study	Not in this study	Not in this study
OP169342	OP169342.1	Public	2022/07/XX	North America	USA	Ohio	Region of the Americas (AMR)	Sereewit et al	IIb	hMPXV-1	B.1.2	Not in this study	Not in this study	Not in this study	Not in this study	Not in this study	Not in this study
OP169345	OP169345.1	Public	2022/07/XX	North America	USA	Washington	Region of the Americas (AMR)	Sereewit et al	IIb	hMPXV-1	B.1.3	Not in this study	Not in this study	Not in this study	Not in this study	Not in this study	Not in this study
OP185711	OP185711.1	Public	2022/06/XX	North America	USA	New York	Region of the Americas (AMR)	Gigante et al	IIb	hMPXV-1	B.1.12	Not in this study	Not in this study	Not in this study	Not in this study	Not in this study	Not in this study
OP185712	OP185712.1	Public	2022/06/XX	North America	USA	Illinois	Region of the Americas (AMR)	Gigante et al	IIb	hMPXV-1	B.1.7	Not in this study	Not in this study	Not in this study	Not in this study	Not in this study	Not in this study
OP185715	OP185715.1	Public	2022/05/XX	North America	USA	Colorado	Region of the Americas (AMR)	Gigante et al	IIb	hMPXV-1	B.1	Not in this study	Not in this study	Not in this study	Not in this study	Not in this study	Not in this study
OP204840	OP204840.1	Public	2022-06-10	Europe	France		European Region (EUR)	Seang et al	IIb	hMPXV-1	B.1.7	Not in this study	Not in this study	Not in this study	Not in this study	Not in this study	Not in this study
OP204857	OP204857.1	Public	2022/08/XX	Asia	South Korea		Western Pacific Region (WPR)	Rhie et al	IIb	hMPXV-1	B.1.1	Not in this study	Not in this study	Not in this study	Not in this study	Not in this study	Not in this study
OP205067	OP205067.1	Public	2022-05-27	Europe	United Kingdom		European Region (EUR)	Groves et al	IIb	hMPXV-1	B.1.3	Not in this study	Not in this study	Not in this study	Not in this study	Not in this study	Not in this study
OP205068	OP205068.1	Public	2022-06-05	Europe	United Kingdom		European Region (EUR)	Groves et al	IIb	hMPXV-1	B.1	Not in this study	Not in this study	Not in this study	Not in this study	Not in this study	Not in this study
OP205069	OP205069.1	Public	2022-06-06	Europe	United Kingdom		European Region (EUR)	Groves et al	IIb	hMPXV-1	B.1	Not in this study	Not in this study	Not in this study	Not in this study	Not in this study	Not in this study
OP205070	OP205070.1	Public	2022-06-06	Europe	United Kingdom		European Region (EUR)	Groves et al	IIb	hMPXV-1	B.1.7	Not in this study	Not in this study	Not in this study	Not in this study	Not in this study	Not in this study
OP205072	OP205072.1	Public	2022-06-07	Europe	United Kingdom		European Region (EUR)	Groves et al	IIb	hMPXV-1	B.1.2	Not in this study	Not in this study	Not in this study	Not in this study	Not in this study	Not in this study
OP205073	OP205073.1	Public	2022-06-08	Europe	United Kingdom		European Region (EUR)	Groves et al	IIb	hMPXV-1	B.1.2	Not in this study	Not in this study	Not in this study	Not in this study	Not in this study	Not in this study
OP205074	OP205074.1	Public	2022-06-07	Europe	United Kingdom		European Region (EUR)	Groves et al	IIb	hMPXV-1	B.1	Not in this study	Not in this study	Not in this study	Not in this study	Not in this study	Not in this study
OP205075	OP205075.1	Public	2022-06-11	Europe	United Kingdom		European Region (EUR)	Groves et al	IIb	hMPXV-1	B.1	Not in this study	Not in this study	Not in this study	Not in this study	Not in this study	Not in this study
OP205077	OP205077.1	Public	2022-06-09	Europe	United Kingdom		European Region (EUR)	Groves et al	IIb	hMPXV-1	B.1.7	Not in this study	Not in this study	Not in this study	Not in this study	Not in this study	Not in this study
OP205078	OP205078.1	Public	2022-06-09	Europe	United Kingdom		European Region (EUR)	Groves et al	IIb	hMPXV-1	B.1.2	Not in this study	Not in this study	Not in this study	Not in this study	Not in this study	Not in this study
OP205079	OP205079.1	Public	2022-06-09	Europe	United Kingdom		European Region (EUR)	Groves et al	IIb	hMPXV-1	B.1	Not in this study	Not in this study	Not in this study	Not in this study	Not in this study	Not in this study
OP205082	OP205082.1	Public	2022-06-15	Europe	United Kingdom		European Region (EUR)	Groves et al	IIb	hMPXV-1	B.1.2	Not in this study	Not in this study	Not in this study	Not in this study	Not in this study	Not in this study
OP205083	OP205083.1	Public	2022-05-25	Europe	United Kingdom		European Region (EUR)	Groves et al	IIb	hMPXV-1	B.1.2	Not in this study	Not in this study	Not in this study	Not in this study	Not in this study	Not in this study
OP205084	OP205084.1	Public	2022-05-30	Europe	United Kingdom		European Region (EUR)	Groves et al	IIb	hMPXV-1	B.1.7	Not in this study	Not in this study	Not in this study	Not in this study	Not in this study	Not in this study
OP205087	OP205087.1	Public	2022-06-09	Europe	United Kingdom		European Region (EUR)	Groves et al	IIb	hMPXV-1	B.1.2	Not in this study	Not in this study	Not in this study	Not in this study	Not in this study	Not in this study
OP205088	OP205088.1	Public	2022-06-09	Europe	United Kingdom		European Region (EUR)	Groves et al	IIb	hMPXV-1	B.1.2	Not in this study	Not in this study	Not in this study	Not in this study	Not in this study	Not in this study
OP205089	OP205089.1	Public	2022-06-09	Europe	United Kingdom		European Region (EUR)	Groves et al	IIb	hMPXV-1	B.1.2	Not in this study	Not in this study	Not in this study	Not in this study	Not in this study	Not in this study
OP205091	OP205091.1	Public	2022-06-13	Europe	United Kingdom		European Region (EUR)	Groves et al	IIb	hMPXV-1	B.1.10	Not in this study	Not in this study	Not in this study	Not in this study	Not in this study	Not in this study
OP205093	OP205093.1	Public	2022-06-14	Europe	United Kingdom		European Region (EUR)	Groves et al	IIb	hMPXV-1	B.1	Not in this study	Not in this study	Not in this study	Not in this study	Not in this study	Not in this study
OP205095	OP205095.1	Public	2022-06-13	Europe	United Kingdom		European Region (EUR)	Groves et al	IIb	hMPXV-1	B.1	Not in this study	Not in this study	Not in this study	Not in this study	Not in this study	Not in this study
OP205096	OP205096.1	Public	2022-06-14	Europe	United Kingdom		European Region (EUR)	Groves et al	IIb	hMPXV-1	B.1	Not in this study	Not in this study	Not in this study	Not in this study	Not in this study	Not in this study
OP205097	OP205097.1	Public	2022-07-05	Europe	United Kingdom		European Region (EUR)	Groves et al	IIb	hMPXV-1	B.1.7	Not in this study	Not in this study	Not in this study	Not in this study	Not in this study	Not in this study
OP205098	OP205098.1	Public	2022-07-05	Europe	United Kingdom		European Region (EUR)	Groves et al	IIb	hMPXV-1	B.1.7	Not in this study	Not in this study	Not in this study	Not in this study	Not in this study	Not in this study
OP205100	OP205100.1	Public	2022-07-04	Europe	United Kingdom		European Region (EUR)	Groves et al	IIb	hMPXV-1	B.1.7	Not in this study	Not in this study	Not in this study	Not in this study	Not in this study	Not in this study
OP205101	OP205101.1	Public	2022-07-07	Europe	United Kingdom		European Region (EUR)	Groves et al	IIb	hMPXV-1	B.1.7	Not in this study	Not in this study	Not in this study	Not in this study	Not in this study	Not in this study
OP205103	OP205103.1	Public	2022-07-06	Europe	United Kingdom		European Region (EUR)	Groves et al	IIb	hMPXV-1	B.1.7	Not in this study	Not in this study	Not in this study	Not in this study	Not in this study	Not in this study
OP205104	OP205104.1	Public	2022-07-06	Europe	United Kingdom		European Region (EUR)	Groves et al	IIb	hMPXV-1	B.1	Not in this study	Not in this study	Not in this study	Not in this study	Not in this study	Not in this study
OP205106	OP205106.1	Public	2022-06-16	Europe	United Kingdom		European Region (EUR)	Groves et al	IIb	hMPXV-1	B.1.7	Not in this study	Not in this study	Not in this study	Not in this study	Not in this study	Not in this study
OP205109	OP205109.1	Public	2022-06-13	Europe	United Kingdom		European Region (EUR)	Groves et al	IIb	hMPXV-1	B.1	Not in this study	Not in this study	Not in this study	Not in this study	Not in this study	Not in this study
OP205110	OP205110.1	Public	2022-06-14	Europe	United Kingdom		European Region (EUR)	Groves et al	IIb	hMPXV-1	B.1.10	Not in this study	Not in this study	Not in this study	Not in this study	Not in this study	Not in this study
OP205112	OP205112.1	Public	2022-06-14	Europe	United Kingdom		European Region (EUR)	Groves et al	IIb	hMPXV-1	B.1.2	Not in this study	Not in this study	Not in this study	Not in this study	Not in this study	Not in this study
OP205114	OP205114.1	Public	2022-05-16	Europe	United Kingdom		European Region (EUR)	Groves et al	IIb	hMPXV-1	B.1	Not in this study	Not in this study	Not in this study	Not in this study	Not in this study	Not in this study
OP205116	OP205116.1	Public	2022-07-07	Europe	United Kingdom		European Region (EUR)	Groves et al	IIb	hMPXV-1	B.1.3	Not in this study	Not in this study	Not in this study	Not in this study	Not in this study	Not in this study
OP205117	OP205117.1	Public	2022-07-04	Europe	United Kingdom		European Region (EUR)	Groves et al	IIb	hMPXV-1	B.1	Not in this study	Not in this study	Not in this study	Not in this study	Not in this study	Not in this study
OP205120	OP205120.1	Public	2022-07-07	Europe	United Kingdom		European Region (EUR)	Groves et al	IIb	hMPXV-1	B.1.2	Not in this study	Not in this study	Not in this study	Not in this study	Not in this study	Not in this study
OP205122	OP205122.1	Public	2022-07-04	Europe	United Kingdom		European Region (EUR)	Groves et al	IIb	hMPXV-1	B.1.7	Not in this study	Not in this study	Not in this study	Not in this study	Not in this study	Not in this study
OP205123	OP205123.1	Public	2022-06-30	Europe	United Kingdom		European Region (EUR)	Groves et al	IIb	hMPXV-1	B.1	Not in this study	Not in this study	Not in this study	Not in this study	Not in this study	Not in this study
OP205124	OP205124.1	Public	2022-05-26	Europe	United Kingdom		European Region (EUR)	Groves et al	IIb	hMPXV-1	B.1	Not in this study	Not in this study	Not in this study	Not in this study	Not in this study	Not in this study
OP205125	OP205125.1	Public	2022-06-24	Europe	United Kingdom		European Region (EUR)	Groves et al	IIb	hMPXV-1	B.1	Not in this study	Not in this study	Not in this study	Not in this study	Not in this study	Not in this study
OP205127	OP205127.1	Public	2022-06-27	Europe	United Kingdom		European Region (EUR)	Groves et al	IIb	hMPXV-1	B.1.2	Not in this study	Not in this study	Not in this study	Not in this study	Not in this study	Not in this study
OP205128	OP205128.1	Public	2022-06-26	Europe	United Kingdom		European Region (EUR)	Groves et al	IIb	hMPXV-1	B.1.1	Not in this study	Not in this study	Not in this study	Not in this study	Not in this study	Not in this study
OP205130	OP205130.1	Public	2022-06-29	Europe	United Kingdom		European Region (EUR)	Groves et al	IIb	hMPXV-1	B.1	Not in this study	Not in this study	Not in this study	Not in this study	Not in this study	Not in this study
OP205131	OP205131.1	Public	2022-06-29	Europe	United Kingdom		European Region (EUR)	Groves et al	IIb	hMPXV-1	B.1.2	Not in this study	Not in this study	Not in this study	Not in this study	Not in this study	Not in this study
OP205132	OP205132.1	Public	2022-06-28	Europe	United Kingdom		European Region (EUR)	Groves et al	IIb	hMPXV-1	B.1.2	Not in this study	Not in this study	Not in this study	Not in this study	Not in this study	Not in this study
OP205133	OP205133.1	Public	2022-06-29	Europe	United Kingdom		European Region (EUR)	Groves et al	IIb	hMPXV-1	B.1.3	Not in this study	Not in this study	Not in this study	Not in this study	Not in this study	Not in this study
OP205134	OP205134.1	Public	2022-07-06	Europe	United Kingdom		European Region (EUR)	Groves et al	IIb	hMPXV-1	B.1	Not in this study	Not in this study	Not in this study	Not in this study	Not in this study	Not in this study
OP205136	OP205136.1	Public	2022-07-04	Europe	United Kingdom		European Region (EUR)	Groves et al	IIb	hMPXV-1	B.1	Not in this study	Not in this study	Not in this study	Not in this study	Not in this study	Not in this study
OP205138	OP205138.1	Public	2022-07-06	Europe	United Kingdom		European Region (EUR)	Groves et al	IIb	hMPXV-1	B.1.2	Not in this study	Not in this study	Not in this study	Not in this study	Not in this study	Not in this study
OP205139	OP205139.1	Public	2022-05-25	Europe	United Kingdom		European Region (EUR)	Groves et al	IIb	hMPXV-1	B.1	Not in this study	Not in this study	Not in this study	Not in this study	Not in this study	Not in this study
OP205140	OP205140.1	Public	2022-07-04	Europe	United Kingdom		European Region (EUR)	Groves et al	IIb	hMPXV-1	B.1.2	Not in this study	Not in this study	Not in this study	Not in this study	Not in this study	Not in this study
OP215206	OP215206.1	Public	2022/08/XX	Europe	Germany		European Region (EUR)	Brinkmann et al	IIb	hMPXV-1	B.1	Not in this study	Not in this study	Not in this study	Not in this study	Not in this study	Not in this study
OP215211	OP215211.1	Public	2022/08/XX	Europe	Germany		European Region (EUR)	Brinkmann et al	IIb	hMPXV-1	B.1.8	Not in this study	Not in this study	Not in this study	Not in this study	Not in this study	Not in this study
OP215214	OP215214.1	Public	2022/08/XX	Europe	Germany		European Region (EUR)	Brinkmann et al	IIb	hMPXV-1	B.1.7	Not in this study	Not in this study	Not in this study	Not in this study	Not in this study	Not in this study
OP215222	OP215222.1	Public	2022/08/XX	Europe	Germany		European Region (EUR)	Brinkmann et al	IIb	hMPXV-1	B.1	Not in this study	Not in this study	Not in this study	Not in this study	Not in this study	Not in this study
OP215223	OP215223.1	Public	2022/08/XX	Europe	Germany		European Region (EUR)	Brinkmann et al	IIb	hMPXV-1	B.1.1	Not in this study	Not in this study	Not in this study	Not in this study	Not in this study	Not in this study
OP215231	OP215231.1	Public	2022/08/XX	Europe	Germany		European Region (EUR)	Brinkmann et al	IIb	hMPXV-1	B.1	Not in this study	Not in this study	Not in this study	Not in this study	Not in this study	Not in this study
OP215234	OP215234.1	Public	2022/08/XX	Europe	Germany		European Region (EUR)	Brinkmann et al	IIb	hMPXV-1	B.1	Not in this study	Not in this study	Not in this study	Not in this study	Not in this study	Not in this study
OP215235	OP215235.1	Public	2022/08/XX	Europe	Germany		European Region (EUR)	Brinkmann et al	IIb	hMPXV-1	B.1.2	Not in this study	Not in this study	Not in this study	Not in this study	Not in this study	Not in this study
OP215236	OP215236.1	Public	2022/08/XX	Europe	Germany		European Region (EUR)	Brinkmann et al	IIb	hMPXV-1	B.1	Not in this study	Not in this study	Not in this study	Not in this study	Not in this study	Not in this study
OP215237	OP215237.1	Public	2022/08/XX	Europe	Germany		European Region (EUR)	Brinkmann et al	IIb	hMPXV-1	B.1	Not in this study	Not in this study	Not in this study	Not in this study	Not in this study	Not in this study
OP215240	OP215240.1	Public	2022/08/XX	Europe	Germany		European Region (EUR)	Brinkmann et al	IIb	hMPXV-1	B.1	Not in this study	Not in this study	Not in this study	Not in this study	Not in this study	Not in this study
OP215241	OP215241.1	Public	2022/08/XX	Europe	Germany		European Region (EUR)	Brinkmann et al	IIb	hMPXV-1	B.1	Not in this study	Not in this study	Not in this study	Not in this study	Not in this study	Not in this study
OP215243	OP215243.1	Public	2022/08/XX	Europe	Germany		European Region (EUR)	Brinkmann et al	IIb	hMPXV-1	B.1.7	Not in this study	Not in this study	Not in this study	Not in this study	Not in this study	Not in this study
OP215244	OP215244.1	Public	2022/08/XX	Europe	Germany		European Region (EUR)	Brinkmann et al	IIb	hMPXV-1	B.1	Not in this study	Not in this study	Not in this study	Not in this study	Not in this study	Not in this study
OP215245	OP215245.1	Public	2022/08/XX	Europe	Germany		European Region (EUR)	Brinkmann et al	IIb	hMPXV-1	B.1.1	Not in this study	Not in this study	Not in this study	Not in this study	Not in this study	Not in this study
OP215252	OP215252.1	Public	2022/08/XX	Europe	Germany		European Region (EUR)	Brinkmann et al	IIb	hMPXV-1	B.1.1	Not in this study	Not in this study	Not in this study	Not in this study	Not in this study	Not in this study
OP215258	OP215258.1	Public	2022/08/XX	Europe	Germany		European Region (EUR)	Brinkmann et al	IIb	hMPXV-1	B.1	Not in this study	Not in this study	Not in this study	Not in this study	Not in this study	Not in this study
OP215259	OP215259.1	Public	2022/08/XX	Europe	Germany		European Region (EUR)	Brinkmann et al	IIb	hMPXV-1	B.1	Not in this study	Not in this study	Not in this study	Not in this study	Not in this study	Not in this study
OP215263	OP215263.1	Public	2022/08/XX	Europe	Germany		European Region (EUR)	Brinkmann et al	IIb	hMPXV-1	B.1	Not in this study	Not in this study	Not in this study	Not in this study	Not in this study	Not in this study
OP215264	OP215264.1	Public	2022/08/XX	Europe	Germany		European Region (EUR)	Brinkmann et al	IIb	hMPXV-1	B.1	Not in this study	Not in this study	Not in this study	Not in this study	Not in this study	Not in this study
OP215267	OP215267.1	Public	2022/08/XX	Europe	Germany		European Region (EUR)	Brinkmann et al	IIb	hMPXV-1	B.1.1	Not in this study	Not in this study	Not in this study	Not in this study	Not in this study	Not in this study
OP215274	OP215274.1	Public	2022/08/XX	Europe	Germany		European Region (EUR)	Brinkmann et al	IIb	hMPXV-1	B.1.2	Not in this study	Not in this study	Not in this study	Not in this study	Not in this study	Not in this study
OP215276	OP215276.1	Public	2022/08/XX	Europe	Germany		European Region (EUR)	Brinkmann et al	IIb	hMPXV-1	B.1.8	Not in this study	Not in this study	Not in this study	Not in this study	Not in this study	Not in this study
OP215278	OP215278.1	Public	2022/08/XX	Europe	Germany		European Region (EUR)	Brinkmann et al	IIb	hMPXV-1	B.1.1	Not in this study	Not in this study	Not in this study	Not in this study	Not in this study	Not in this study
OP215282	OP215282.1	Public	2022/08/XX	Europe	Germany		European Region (EUR)	Brinkmann et al	IIb	hMPXV-1	B.1	Not in this study	Not in this study	Not in this study	Not in this study	Not in this study	Not in this study
OP225961	OP225961.1	Public	2022/06/XX	North America	USA	Virginia	Region of the Americas (AMR)	Gigante et al	IIb	hMPXV-1	B.1	Not in this study	Not in this study	Not in this study	Not in this study	Not in this study	Not in this study
OP225963	OP225963.1	Public	2022/06/XX	North America	USA	Colorado	Region of the Americas (AMR)	Gigante et al	IIb	hMPXV-1	B.1.7	Not in this study	Not in this study	Not in this study	Not in this study	Not in this study	Not in this study
OP226139	OP226139.1	Public	2022-07-11	North America	Canada		Region of the Americas (AMR)	Duggan et al	IIb	hMPXV-1	B.1	Not in this study	Not in this study	Not in this study	Not in this study	Not in this study	Not in this study
OP245306	OP245306.1	Public	2022-08-01	Europe	Portugal		European Region (EUR)	Isidro et al	IIb	hMPXV-1	B.1	Not in this study	Not in this study	Not in this study	Not in this study	Not in this study	Not in this study
OP245308	OP245308.1	Public	2022-07-31	Europe	Portugal		European Region (EUR)	Isidro et al	IIb	hMPXV-1	B.1	Not in this study	Not in this study	Not in this study	Not in this study	Not in this study	Not in this study
OP245309	OP245309.1	Public	2022-07-30	Europe	Portugal		European Region (EUR)	Isidro et al	IIb	hMPXV-1	B.1.9	Not in this study	Not in this study	Not in this study	Not in this study	Not in this study	Not in this study
OP245310	OP245310.2	Public	2022-08-01	Europe	Portugal		European Region (EUR)	Isidro et al	IIb	hMPXV-1	B.1	Not in this study	Not in this study	Not in this study	Not in this study	Not in this study	Not in this study
OP245311	OP245311.1	Public	2022-07-28	Europe	Portugal		European Region (EUR)	Isidro et al	IIb	hMPXV-1	B.1	Not in this study	Not in this study	Not in this study	Not in this study	Not in this study	Not in this study
OP245315	OP245315.1	Public	2022-08-01	Europe	Portugal		European Region (EUR)	Isidro et al	IIb	hMPXV-1	B.1	Not in this study	Not in this study	Not in this study	Not in this study	Not in this study	Not in this study
OP245316	OP245316.1	Public	2022-08-01	Europe	Portugal		European Region (EUR)	Isidro et al	IIb	hMPXV-1	B.1	Not in this study	Not in this study	Not in this study	Not in this study	Not in this study	Not in this study
OP245322	OP245322.1	Public	2022-07-25	Europe	Portugal		European Region (EUR)	Isidro et al	IIb	hMPXV-1	B.1	Not in this study	Not in this study	Not in this study	Not in this study	Not in this study	Not in this study
OP245330	OP245330.1	Public	2022-07-23	Europe	Portugal		European Region (EUR)	Isidro et al	IIb	hMPXV-1	B.1.1	Not in this study	Not in this study	Not in this study	Not in this study	Not in this study	Not in this study
OP245331	OP245331.1	Public	2022-07-28	Europe	Portugal		European Region (EUR)	Isidro et al	IIb	hMPXV-1	B.1.7	Not in this study	Not in this study	Not in this study	Not in this study	Not in this study	Not in this study
OP245333	OP245333.1	Public	2022-07-26	Europe	Portugal		European Region (EUR)	Isidro et al	IIb	hMPXV-1	B.1	Not in this study	Not in this study	Not in this study	Not in this study	Not in this study	Not in this study
OP245335	OP245335.1	Public	2022-07-22	Europe	Portugal		European Region (EUR)	Isidro et al	IIb	hMPXV-1	B.1	Not in this study	Not in this study	Not in this study	Not in this study	Not in this study	Not in this study
OP245336	OP245336.1	Public	2022-07-21	Europe	Portugal		European Region (EUR)	Isidro et al	IIb	hMPXV-1	B.1	Not in this study	Not in this study	Not in this study	Not in this study	Not in this study	Not in this study
OP245340	OP245340.1	Public	2022-07-21	Europe	Portugal		European Region (EUR)	Isidro et al	IIb	hMPXV-1	B.1	Not in this study	Not in this study	Not in this study	Not in this study	Not in this study	Not in this study
OP245350	OP245350.1	Public	2022-07-14	Europe	Portugal		European Region (EUR)	Isidro et al	IIb	hMPXV-1	B.1	Not in this study	Not in this study	Not in this study	Not in this study	Not in this study	Not in this study
OP245354	OP245354.1	Public	2022-07-14	Europe	Portugal		European Region (EUR)	Isidro et al	IIb	hMPXV-1	B.1	Not in this study	Not in this study	Not in this study	Not in this study	Not in this study	Not in this study
OP245356	OP245356.1	Public	2022-07-13	Europe	Portugal		European Region (EUR)	Isidro et al	IIb	hMPXV-1	B.1	Not in this study	Not in this study	Not in this study	Not in this study	Not in this study	Not in this study
OP245357	OP245357.1	Public	2022-07-14	Europe	Portugal		European Region (EUR)	Isidro et al	IIb	hMPXV-1	B.1.7	Not in this study	Not in this study	Not in this study	Not in this study	Not in this study	Not in this study
OP257248	OP257248.1	Public	2022/08/XX	North America	USA	Washington	Region of the Americas (AMR)	Sereewit et al	IIb	hMPXV-1	B.1.2	Not in this study	Not in this study	Not in this study	Not in this study	Not in this study	Not in this study
OP257250	OP257250.1	Public	2022/08/XX	North America	USA	Washington	Region of the Americas (AMR)	Sereewit et al	IIb	hMPXV-1	B.1.11	Not in this study	Not in this study	Not in this study	Not in this study	Not in this study	Not in this study
OP257251	OP257251.1	Public	2022/08/XX	North America	USA	Washington	Region of the Americas (AMR)	Sereewit et al	IIb	hMPXV-1	B.1.1	Not in this study	Not in this study	Not in this study	Not in this study	Not in this study	Not in this study
OP257254	OP257254.1	Public	2022/08/XX	North America	USA	Ohio	Region of the Americas (AMR)	Sereewit et al	IIb	hMPXV-1	B.1	Not in this study	Not in this study	Not in this study	Not in this study	Not in this study	Not in this study
OP257260	OP257260.1	Public	2022/08/XX	North America	USA	Washington	Region of the Americas (AMR)	Sereewit et al	IIb	hMPXV-1	B.1	Not in this study	Not in this study	Not in this study	Not in this study	Not in this study	Not in this study
OP263630	OP263630.1	Public	2022/08/XX	Europe	Germany		European Region (EUR)	Brinkmann et al	IIb	hMPXV-1	B.1.8	Not in this study	Not in this study	Not in this study	Not in this study	Not in this study	Not in this study
OP263633	OP263633.1	Public	2022/08/XX	Europe	Germany		European Region (EUR)	Brinkmann et al	IIb	hMPXV-1	B.1.7	Not in this study	Not in this study	Not in this study	Not in this study	Not in this study	Not in this study
OP263634	OP263634.1	Public	2022/08/XX	Europe	Germany		European Region (EUR)	Brinkmann et al	IIb	hMPXV-1	B.1	Not in this study	Not in this study	Not in this study	Not in this study	Not in this study	Not in this study
OP270021	OP270021.1	Public	2022-07-04	North America	Canada		Region of the Americas (AMR)	Duggan et al	IIb	hMPXV-1	B.1	Not in this study	Not in this study	Not in this study	Not in this study	Not in this study	Not in this study
OP270022	OP270022.1	Public	2022-07-04	North America	Canada		Region of the Americas (AMR)	Duggan et al	IIb	hMPXV-1	B.1.12	Not in this study	Not in this study	Not in this study	Not in this study	Not in this study	Not in this study
OP270023	OP270023.1	Public	2022-07-04	North America	Canada		Region of the Americas (AMR)	Duggan et al	IIb	hMPXV-1	B.1	Not in this study	Not in this study	Not in this study	Not in this study	Not in this study	Not in this study
OP270024	OP270024.1	Public	2022-07-04	North America	Canada		Region of the Americas (AMR)	Duggan et al	IIb	hMPXV-1	B.1	Not in this study	Not in this study	Not in this study	Not in this study	Not in this study	Not in this study
OP270025	OP270025.1	Public	2022-07-05	North America	Canada		Region of the Americas (AMR)	Duggan et al	IIb	hMPXV-1	B.1	Not in this study	Not in this study	Not in this study	Not in this study	Not in this study	Not in this study
OP270026	OP270026.1	Public	2022-07-05	North America	Canada		Region of the Americas (AMR)	Duggan et al	IIb	hMPXV-1	B.1	Not in this study	Not in this study	Not in this study	Not in this study	Not in this study	Not in this study
OP270027	OP270027.1	Public	2022-07-05	North America	Canada		Region of the Americas (AMR)	Duggan et al	IIb	hMPXV-1	B.1	Not in this study	Not in this study	Not in this study	Not in this study	Not in this study	Not in this study
OP270028	OP270028.1	Public	2022-07-07	North America	Canada		Region of the Americas (AMR)	Duggan et al	IIb	hMPXV-1	B.1	Not in this study	Not in this study	Not in this study	Not in this study	Not in this study	Not in this study
OP270029	OP270029.1	Public	2022-07-08	North America	Canada		Region of the Americas (AMR)	Duggan et al	IIb	hMPXV-1	B.1.4	Not in this study	Not in this study	Not in this study	Not in this study	Not in this study	Not in this study
OP270472	OP270472.1	Public	2022/08/XX	Europe	Germany		European Region (EUR)	Brinkmann et al	IIb	hMPXV-1	B.1.2	Not in this study	Not in this study	Not in this study	Not in this study	Not in this study	Not in this study
OP270475	OP270475.1	Public	2022/08/XX	Europe	Germany		European Region (EUR)	Brinkmann et al	IIb	hMPXV-1	B.1.2	Not in this study	Not in this study	Not in this study	Not in this study	Not in this study	Not in this study
OP279033	OP279033.1	Public	2022-07-06	North America	Canada		Region of the Americas (AMR)	Duggan et al	IIb	hMPXV-1	B.1.4	Not in this study	Not in this study	Not in this study	Not in this study	Not in this study	Not in this study
OP279034	OP279034.1	Public	2022-07-04	North America	Canada		Region of the Americas (AMR)	Duggan et al	IIb	hMPXV-1	B.1.4	Not in this study	Not in this study	Not in this study	Not in this study	Not in this study	Not in this study
OP279035	OP279035.1	Public	2022-07-04	North America	Canada		Region of the Americas (AMR)	Duggan et al	IIb	hMPXV-1	B.1.4	Not in this study	Not in this study	Not in this study	Not in this study	Not in this study	Not in this study
OP279036	OP279036.1	Public	2022-06-30	North America	Canada		Region of the Americas (AMR)	Duggan et al	IIb	hMPXV-1	B.1.7	Not in this study	Not in this study	Not in this study	Not in this study	Not in this study	Not in this study
OP279037	OP279037.1	Public	2022-07-04	North America	Canada		Region of the Americas (AMR)	Duggan et al	IIb	hMPXV-1	B.1.4	Not in this study	Not in this study	Not in this study	Not in this study	Not in this study	Not in this study
OP279040	OP279040.1	Public	2022-07-03	North America	Canada		Region of the Americas (AMR)	Duggan et al	IIb	hMPXV-1	B.1.4	Not in this study	Not in this study	Not in this study	Not in this study	Not in this study	Not in this study
OP279042	OP279042.1	Public	2022-06-28	North America	Canada		Region of the Americas (AMR)	Duggan et al	IIb	hMPXV-1	B.1.4	Not in this study	Not in this study	Not in this study	Not in this study	Not in this study	Not in this study
OP279043	OP279043.1	Public	2022-06-30	North America	Canada		Region of the Americas (AMR)	Duggan et al	IIb	hMPXV-1	B.1.4	Not in this study	Not in this study	Not in this study	Not in this study	Not in this study	Not in this study
OP279044	OP279044.1	Public	2022-07-02	North America	Canada		Region of the Americas (AMR)	Duggan et al	IIb	hMPXV-1	B.1.4	Not in this study	Not in this study	Not in this study	Not in this study	Not in this study	Not in this study
OP279045	OP279045.1	Public	2022-07-04	North America	Canada		Region of the Americas (AMR)	Duggan et al	IIb	hMPXV-1	B.1.4	Not in this study	Not in this study	Not in this study	Not in this study	Not in this study	Not in this study
OP279046	OP279046.1	Public	2022-07-05	North America	Canada		Region of the Americas (AMR)	Duggan et al	IIb	hMPXV-1	B.1	Not in this study	Not in this study	Not in this study	Not in this study	Not in this study	Not in this study
OP279047	OP279047.1	Public	2022-07-04	North America	Canada		Region of the Americas (AMR)	Duggan et al	IIb	hMPXV-1	B.1.4	Not in this study	Not in this study	Not in this study	Not in this study	Not in this study	Not in this study
OP279048	OP279048.1	Public	2022-06-29	North America	Canada		Region of the Americas (AMR)	Duggan et al	IIb	hMPXV-1	B.1.4	Not in this study	Not in this study	Not in this study	Not in this study	Not in this study	Not in this study
OP279049	OP279049.1	Public	2022-07-04	North America	Canada		Region of the Americas (AMR)	Duggan et al	IIb	hMPXV-1	B.1.4	Not in this study	Not in this study	Not in this study	Not in this study	Not in this study	Not in this study
OP289782	OP289782.1	Public	2022-06-25	South America	Peru		Region of the Americas (AMR)	Silva et al	IIb	hMPXV-1	B.1.6	Not in this study	Not in this study	Not in this study	Not in this study	Not in this study	Not in this study
OP289783	OP289783.1	Public	2022-06-27	South America	Peru		Region of the Americas (AMR)	Padilla et al	IIb	hMPXV-1	B.1.6	Not in this study	Not in this study	Not in this study	Not in this study	Not in this study	Not in this study
OP295382	OP295382.2	Public	2022-07-21	South America	Colombia	La Guajira	Region of the Americas (AMR)	Laiton-Donato et al	IIb	hMPXV-1	B.1.10	Not in this study	Not in this study	Not in this study	Not in this study	Not in this study	Not in this study
OP295383	OP295383.2	Public	2022-07-29	South America	Colombia	Antioquia	Region of the Americas (AMR)	Laiton-Donato et al	IIb	hMPXV-1	B.1	Not in this study	Not in this study	Not in this study	Not in this study	Not in this study	Not in this study
OP303781	OP303781.1	Public	2022/06/XX	North America	USA	Florida	Region of the Americas (AMR)	Gigante et al	IIb	hMPXV-1	B.1.8	Not in this study	Not in this study	Not in this study	Not in this study	Not in this study	Not in this study
OP303786	OP303786.1	Public	2022/06/XX	North America	USA	Illinois	Region of the Americas (AMR)	Gigante et al	IIb	hMPXV-1	B.1	Not in this study	Not in this study	Not in this study	Not in this study	Not in this study	Not in this study
OP303788	OP303788.1	Public	2022/06/XX	North America	USA	Kentucky	Region of the Americas (AMR)	Gigante et al	IIb	hMPXV-1	B.1	Not in this study	Not in this study	Not in this study	Not in this study	Not in this study	Not in this study
OP303791	OP303791.1	Public	2022/06/XX	North America	USA	Nebraska	Region of the Americas (AMR)	Gigante et al	IIb	hMPXV-1	B.1.12	Not in this study	Not in this study	Not in this study	Not in this study	Not in this study	Not in this study
OP303794	OP303794.1	Public	2022/06/XX	North America	USA	New York	Region of the Americas (AMR)	Gigante et al	IIb	hMPXV-1	B.1	Not in this study	Not in this study	Not in this study	Not in this study	Not in this study	Not in this study
OP310049	OP310049.1	Public	2022/08/XX	North America	USA	Ohio	Region of the Americas (AMR)	Sereewit et al	IIb	hMPXV-1	B.1.2	Not in this study	Not in this study	Not in this study	Not in this study	Not in this study	Not in this study
OP310053	OP310053.1	Public	2022/08/XX	North America	USA	Washington	Region of the Americas (AMR)	Sereewit et al	IIb	hMPXV-1	B.1	Not in this study	Not in this study	Not in this study	Not in this study	Not in this study	Not in this study
OP310054	OP310054.1	Public	2022/08/XX	North America	USA	Washington	Region of the Americas (AMR)	Sereewit et al	IIb	hMPXV-1	B.1.1	Not in this study	Not in this study	Not in this study	Not in this study	Not in this study	Not in this study
OP310067	OP310067.1	Public	2022/08/XX	North America	USA	Washington	Region of the Americas (AMR)	Sereewit et al	IIb	hMPXV-1	B.1.11	Not in this study	Not in this study	Not in this study	Not in this study	Not in this study	Not in this study
OP310068	OP310068.1	Public	2022/08/XX	North America	USA	Washington	Region of the Americas (AMR)	Sereewit et al	IIb	hMPXV-1	B.1	Not in this study	Not in this study	Not in this study	Not in this study	Not in this study	Not in this study
OP320548	OP320548.1	Public	2022-07-01	South America	Peru		Region of the Americas (AMR)	Padilla et al	IIb	hMPXV-1	B.1.6	Not in this study	Not in this study	Not in this study	Not in this study	Not in this study	Not in this study
OP320549	OP320549.1	Public	2022-07-02	South America	Peru		Region of the Americas (AMR)	Padilla et al	IIb	hMPXV-1	B.1.6	Not in this study	Not in this study	Not in this study	Not in this study	Not in this study	Not in this study
OP320550	OP320550.1	Public	2022-07-09	South America	Peru		Region of the Americas (AMR)	Padilla et al	IIb	hMPXV-1	B.1.6	Not in this study	Not in this study	Not in this study	Not in this study	Not in this study	Not in this study
OP320551	OP320551.1	Public	2022-07-09	South America	Peru		Region of the Americas (AMR)	Padilla et al	IIb	hMPXV-1	B.1.6	Not in this study	Not in this study	Not in this study	Not in this study	Not in this study	Not in this study
OP320552	OP320552.1	Public	2022-07-06	South America	Peru		Region of the Americas (AMR)	Padilla et al	IIb	hMPXV-1	B.1.6	Not in this study	Not in this study	Not in this study	Not in this study	Not in this study	Not in this study
OP320553	OP320553.1	Public	2022-07-08	South America	Peru		Region of the Americas (AMR)	Padilla et al	IIb	hMPXV-1	B.1.6	Not in this study	Not in this study	Not in this study	Not in this study	Not in this study	Not in this study
OP320554	OP320554.1	Public	2022-07-09	South America	Peru		Region of the Americas (AMR)	Padilla et al	IIb	hMPXV-1	B.1.6	Not in this study	Not in this study	Not in this study	Not in this study	Not in this study	Not in this study
OP320555	OP320555.1	Public	2022-07-09	South America	Peru		Region of the Americas (AMR)	Padilla et al	IIb	hMPXV-1	B.1.6	Not in this study	Not in this study	Not in this study	Not in this study	Not in this study	Not in this study
OP324453	OP324453.2	Public	2022-07-12	Europe	Portugal		European Region (EUR)	Isidro et al	IIb	hMPXV-1	B.1	Not in this study	Not in this study	Not in this study	Not in this study	Not in this study	Not in this study
OP324459	OP324459.1	Public	2022-07-10	Europe	Portugal		European Region (EUR)	Isidro et al	IIb	hMPXV-1	B.1	Not in this study	Not in this study	Not in this study	Not in this study	Not in this study	Not in this study
OP324461	OP324461.1	Public	2022-07-07	Europe	Portugal		European Region (EUR)	Isidro et al	IIb	hMPXV-1	B.1	Not in this study	Not in this study	Not in this study	Not in this study	Not in this study	Not in this study
OP324464	OP324464.1	Public	2022-07-07	Europe	Portugal		European Region (EUR)	Isidro et al	IIb	hMPXV-1	B.1	Not in this study	Not in this study	Not in this study	Not in this study	Not in this study	Not in this study
OP324467	OP324467.1	Public	2022-07-06	Europe	Portugal		European Region (EUR)	Isidro et al	IIb	hMPXV-1	B.1	Not in this study	Not in this study	Not in this study	Not in this study	Not in this study	Not in this study
OP324468	OP324468.1	Public	2022-07-06	Europe	Portugal		European Region (EUR)	Isidro et al	IIb	hMPXV-1	B.1	Not in this study	Not in this study	Not in this study	Not in this study	Not in this study	Not in this study
OP324476	OP324476.1	Public	2022-07-05	Europe	Portugal		European Region (EUR)	Isidro et al	IIb	hMPXV-1	B.1	Not in this study	Not in this study	Not in this study	Not in this study	Not in this study	Not in this study
OP324477	OP324477.1	Public	2022-07-06	Europe	Portugal		European Region (EUR)	Isidro et al	IIb	hMPXV-1	B.1	Not in this study	Not in this study	Not in this study	Not in this study	Not in this study	Not in this study
OP324478	OP324478.1	Public	2022-07-05	Europe	Portugal		European Region (EUR)	Isidro et al	IIb	hMPXV-1	B.1	Not in this study	Not in this study	Not in this study	Not in this study	Not in this study	Not in this study
OP324487	OP324487.1	Public	2022-06-30	Europe	Portugal		European Region (EUR)	Isidro et al	IIb	hMPXV-1	B.1	Not in this study	Not in this study	Not in this study	Not in this study	Not in this study	Not in this study
OP324488	OP324488.1	Public	2022-06-30	Europe	Portugal		European Region (EUR)	Isidro et al	IIb	hMPXV-1	B.1	Not in this study	Not in this study	Not in this study	Not in this study	Not in this study	Not in this study
OP324502	OP324502.1	Public	2022-06-28	Europe	Portugal		European Region (EUR)	Isidro et al	IIb	hMPXV-1	B.1	Not in this study	Not in this study	Not in this study	Not in this study	Not in this study	Not in this study
OP324506	OP324506.1	Public	2022-06-29	Europe	Portugal		European Region (EUR)	Isidro et al	IIb	hMPXV-1	B.1.9	Not in this study	Not in this study	Not in this study	Not in this study	Not in this study	Not in this study
OP324511	OP324511.2	Public	2022-06-27	Europe	Portugal		European Region (EUR)	Isidro et al	IIb	hMPXV-1	B.1	Not in this study	Not in this study	Not in this study	Not in this study	Not in this study	Not in this study
OP324516	OP324516.1	Public	2022-06-27	Europe	Portugal		European Region (EUR)	Isidro et al	IIb	hMPXV-1	B.1	Not in this study	Not in this study	Not in this study	Not in this study	Not in this study	Not in this study
OP324517	OP324517.2	Public	2022-06-22	Europe	Portugal		European Region (EUR)	Isidro et al	IIb	hMPXV-1	B.1	Not in this study	Not in this study	Not in this study	Not in this study	Not in this study	Not in this study
OP324521	OP324521.2	Public	2022-06-26	Europe	Portugal		European Region (EUR)	Isidro et al	IIb	hMPXV-1	B.1	Not in this study	Not in this study	Not in this study	Not in this study	Not in this study	Not in this study
OP324522	OP324522.1	Public	2022-06-20	Europe	Portugal		European Region (EUR)	Isidro et al	IIb	hMPXV-1	B.1	Not in this study	Not in this study	Not in this study	Not in this study	Not in this study	Not in this study
OP324525	OP324525.1	Public	2022-06-24	Europe	Portugal		European Region (EUR)	Isidro et al	IIb	hMPXV-1	B.1.9	Not in this study	Not in this study	Not in this study	Not in this study	Not in this study	Not in this study
OP324526	OP324526.1	Public	2022-06-24	Europe	Portugal		European Region (EUR)	Isidro et al	IIb	hMPXV-1	B.1.7	Not in this study	Not in this study	Not in this study	Not in this study	Not in this study	Not in this study
OP324530	OP324530.1	Public	2022-06-23	Europe	Portugal		European Region (EUR)	Isidro et al	IIb	hMPXV-1	B.1	Not in this study	Not in this study	Not in this study	Not in this study	Not in this study	Not in this study
OP324531	OP324531.1	Public	2022-06-24	Europe	Portugal		European Region (EUR)	Isidro et al	IIb	hMPXV-1	B.1.7	Not in this study	Not in this study	Not in this study	Not in this study	Not in this study	Not in this study
OP324532	OP324532.1	Public	2022-06-24	Europe	Portugal		European Region (EUR)	Isidro et al	IIb	hMPXV-1	B.1	Not in this study	Not in this study	Not in this study	Not in this study	Not in this study	Not in this study
OP324537	OP324537.1	Public	2022-06-22	Europe	Portugal		European Region (EUR)	Isidro et al	IIb	hMPXV-1	B.1	Not in this study	Not in this study	Not in this study	Not in this study	Not in this study	Not in this study
OP328309	OP328309.1	Public	2022/08/XX	North America	USA	Washington	Region of the Americas (AMR)	Sereewit et al	IIb	hMPXV-1	B.1	Not in this study	Not in this study	Not in this study	Not in this study	Not in this study	Not in this study
OP328311	OP328311.1	Public	2022/08/XX	North America	USA	Washington	Region of the Americas (AMR)	Sereewit et al	IIb	hMPXV-1	B.1	Not in this study	Not in this study	Not in this study	Not in this study	Not in this study	Not in this study
OP331334	OP331334.1	Public	2022-06-07	Europe	United Kingdom		European Region (EUR)	Grove et al	IIb	hMPXV-1	B.1.2	Not in this study	Not in this study	Not in this study	Not in this study	Not in this study	Not in this study
OP331335	OP331335.1	Public	2022-06-03	Europe	United Kingdom		European Region (EUR)	Groves et al	IIb	hMPXV-1	A.2.1	Not in this study	Not in this study	Not in this study	Not in this study	Not in this study	Not in this study
OP331336	OP331336.1	Public	2022-06-29	Europe	United Kingdom		European Region (EUR)	Groves et al	IIb	hMPXV-1	A.2.2	Not in this study	Not in this study	Not in this study	Not in this study	Not in this study	Not in this study
OP331337	OP331337.1	Public	2022-06-29	Europe	United Kingdom		European Region (EUR)	Groves et al	IIb	hMPXV-1	B.1.8	Not in this study	Not in this study	Not in this study	Not in this study	Not in this study	Not in this study
OP331338	OP331338.1	Public	2022-07-04	Europe	United Kingdom		European Region (EUR)	Groves et al	IIb	hMPXV-1	B.1.7	Not in this study	Not in this study	Not in this study	Not in this study	Not in this study	Not in this study
OP339846	OP339846.1	Public	2022/08/XX	Europe	Germany		European Region (EUR)	Brinkmann et al	IIb	hMPXV-1	B.1.1	Not in this study	Not in this study	Not in this study	Not in this study	Not in this study	Not in this study
OP339847	OP339847.1	Public	2022/08/XX	Europe	Germany		European Region (EUR)	Brinkmann et al	IIb	hMPXV-1	B.1	Not in this study	Not in this study	Not in this study	Not in this study	Not in this study	Not in this study
OP339850	OP339850.1	Public	2022/08/XX	Europe	Germany		European Region (EUR)	Brinkmann et al	IIb	hMPXV-1	B.1	Not in this study	Not in this study	Not in this study	Not in this study	Not in this study	Not in this study
OP339851	OP339851.1	Public	2022/08/XX	Europe	Germany		European Region (EUR)	Brinkmann et al	IIb	hMPXV-1	B.1	Not in this study	Not in this study	Not in this study	Not in this study	Not in this study	Not in this study
OP339854	OP339854.1	Public	2022/08/XX	Europe	Germany		European Region (EUR)	Brinkmann et al	IIb	hMPXV-1	B.1	Not in this study	Not in this study	Not in this study	Not in this study	Not in this study	Not in this study
OP341487	OP341487.1	Public	2022-08-05	Europe	Netherlands	North Holland	European Region (EUR)	Welkers et al	IIb	hMPXV-1	B.1	Not in this study	Not in this study	Not in this study	Not in this study	Not in this study	Not in this study
OP351278	OP351278.2	Public	2022-06-14	North America	USA	Oklahoma	Region of the Americas (AMR)	Chapman et al	IIb	hMPXV-1	B.1	Not in this study	Not in this study	Not in this study	Not in this study	Not in this study	Not in this study
OP351279	OP351279.2	Public	2022-07-13	North America	USA	Oklahoma	Region of the Americas (AMR)	Chapman et al	IIb	hMPXV-1	B.1	Not in this study	Not in this study	Not in this study	Not in this study	Not in this study	Not in this study
OP351282	OP351282.2	Public	2022-07-19	North America	USA	Oklahoma	Region of the Americas (AMR)	Chapman et al	IIb	hMPXV-1	B.1	Not in this study	Not in this study	Not in this study	Not in this study	Not in this study	Not in this study
OP355564	OP355564.1	Public	2022/08/XX	Europe	Germany		European Region (EUR)	Brinkmann et al	IIb	hMPXV-1	B.1.1	Not in this study	Not in this study	Not in this study	Not in this study	Not in this study	Not in this study
OP355566	OP355566.1	Public	2022/08/XX	Europe	Germany		European Region (EUR)	Brinkmann et al	IIb	hMPXV-1	B.1	Not in this study	Not in this study	Not in this study	Not in this study	Not in this study	Not in this study
OP355574	OP355574.1	Public	2022/08/XX	Europe	Germany		European Region (EUR)	Brinkmann et al	IIb	hMPXV-1	B.1.2	Not in this study	Not in this study	Not in this study	Not in this study	Not in this study	Not in this study
OP355580	OP355580.1	Public	2022/08/XX	Europe	Germany		European Region (EUR)	Brinkmann et al	IIb	hMPXV-1	B.1.1	Not in this study	Not in this study	Not in this study	Not in this study	Not in this study	Not in this study
OP355582	OP355582.1	Public	2022/08/XX	Europe	Germany		European Region (EUR)	Brinkmann et al	IIb	hMPXV-1	B.1.5	Not in this study	Not in this study	Not in this study	Not in this study	Not in this study	Not in this study
OP358276	OP358276.1	Public	2022-08-09	Europe	Italy		European Region (EUR)	Tramuto et al	IIb	hMPXV-1	B.1	Not in this study	Not in this study	Not in this study	Not in this study	Not in this study	Not in this study
OP373389	OP373389.1	Public	2022/09/XX	Europe	Germany		European Region (EUR)	Brinkmann et al	IIb	hMPXV-1	B.1	Not in this study	Not in this study	Not in this study	Not in this study	Not in this study	Not in this study
OP373392	OP373392.1	Public	2022/09/XX	Europe	Germany		European Region (EUR)	Brinkmann et al	IIb	hMPXV-1	B.1	Not in this study	Not in this study	Not in this study	Not in this study	Not in this study	Not in this study
OP378700	OP378700.1	Public	2022/07/XX	North America	USA	Georgia	Region of the Americas (AMR)	Gigante et al	IIb	hMPXV-1	B.1.2	Not in this study	Not in this study	Not in this study	Not in this study	Not in this study	Not in this study
OP378703	OP378703.1	Public	2022/06/XX	North America	USA	Hawaii	Region of the Americas (AMR)	Gigante et al	IIb	hMPXV-1	B.1	Not in this study	Not in this study	Not in this study	Not in this study	Not in this study	Not in this study
OP378704	OP378704.1	Public	2022/06/XX	North America	USA	Texas	Region of the Americas (AMR)	Gigante et al	IIb	hMPXV-1	B.1	Not in this study	Not in this study	Not in this study	Not in this study	Not in this study	Not in this study
OP378707	OP378707.1	Public	2022/06/XX	North America	USA	Virginia	Region of the Americas (AMR)	Gigante et al	IIb	hMPXV-1	B.1	Not in this study	Not in this study	Not in this study	Not in this study	Not in this study	Not in this study
OP378711	OP378711.1	Public	2022/06/XX	North America	USA	Virginia	Region of the Americas (AMR)	Gigante et al	IIb	hMPXV-1	B.1	Not in this study	Not in this study	Not in this study	Not in this study	Not in this study	Not in this study
OP381204	OP381204.2	Public	2022-07-28	North America	USA		Region of the Americas (AMR)	Ceniseros et al	IIb	hMPXV-1	B.1	Not in this study	Not in this study	Not in this study	Not in this study	Not in this study	Not in this study
OP381207	OP381207.2	Public	2022-08-05	North America	USA		Region of the Americas (AMR)	Ceniseros et al	IIb	hMPXV-1	B.1.1	Not in this study	Not in this study	Not in this study	Not in this study	Not in this study	Not in this study
OP382478	OP382478.1	Public	2022-06-13	Europe	France		European Region (EUR)	Colson et al	IIb	hMPXV-1	B.1	Not in this study	Not in this study	Not in this study	Not in this study	Not in this study	Not in this study
OP382479	OP382479.1	Public	2022-07-01	Europe	France		European Region (EUR)	Colson et al	IIb	hMPXV-1	B.1.1	Not in this study	Not in this study	Not in this study	Not in this study	Not in this study	Not in this study
OP382480	OP382480.1	Public	2022-07-04	Europe	France		European Region (EUR)	Colson et al	IIb	hMPXV-1	B.1	Not in this study	Not in this study	Not in this study	Not in this study	Not in this study	Not in this study
OP382481	OP382481.1	Public	2022-07-04	Europe	France		European Region (EUR)	Colson et al	IIb	hMPXV-1	B.1	Not in this study	Not in this study	Not in this study	Not in this study	Not in this study	Not in this study
OP382482	OP382482.1	Public	2022-07-04	Europe	France		European Region (EUR)	Colson et al	IIb	hMPXV-1	B.1	Not in this study	Not in this study	Not in this study	Not in this study	Not in this study	Not in this study
OP382483	OP382483.1	Public	2022-07-04	Europe	France		European Region (EUR)	Colson et al	IIb	hMPXV-1	B.1	Not in this study	Not in this study	Not in this study	Not in this study	Not in this study	Not in this study
OP382484	OP382484.1	Public	2022-07-06	Europe	France		European Region (EUR)	Colson et al	IIb	hMPXV-1	B.1	Not in this study	Not in this study	Not in this study	Not in this study	Not in this study	Not in this study
OP382485	OP382485.1	Public	2022-07-05	Europe	France		European Region (EUR)	Colson et al	IIb	hMPXV-1	B.1.12	Not in this study	Not in this study	Not in this study	Not in this study	Not in this study	Not in this study
OP382486	OP382486.1	Public	2022-07-07	Europe	France		European Region (EUR)	Colson et al	IIb	hMPXV-1	B.1	Not in this study	Not in this study	Not in this study	Not in this study	Not in this study	Not in this study
OP382487	OP382487.1	Public	2022-07-18	Europe	France		European Region (EUR)	Colson et al	IIb	hMPXV-1	B.1	Not in this study	Not in this study	Not in this study	Not in this study	Not in this study	Not in this study
OP382488	OP382488.1	Public	2022-07-19	Europe	France		European Region (EUR)	Colson et al	IIb	hMPXV-1	B.1.1	Not in this study	Not in this study	Not in this study	Not in this study	Not in this study	Not in this study
OP382489	OP382489.1	Public	2022-07-19	Europe	France		European Region (EUR)	Colson et al	IIb	hMPXV-1	B.1.10	Not in this study	Not in this study	Not in this study	Not in this study	Not in this study	Not in this study
OP382490	OP382490.1	Public	2022-07-20	Europe	France		European Region (EUR)	Colson et al	IIb	hMPXV-1	B.1	Not in this study	Not in this study	Not in this study	Not in this study	Not in this study	Not in this study
OP382491	OP382491.1	Public	2022-07-22	Europe	France		European Region (EUR)	Colson et al	IIb	hMPXV-1	B.1	Not in this study	Not in this study	Not in this study	Not in this study	Not in this study	Not in this study
OP382492	OP382492.1	Public	2022-07-22	Europe	France		European Region (EUR)	Colson et al	IIb	hMPXV-1	B.1	Not in this study	Not in this study	Not in this study	Not in this study	Not in this study	Not in this study
OP382493	OP382493.1	Public	2022-07-22	Europe	France		European Region (EUR)	Colson et al	IIb	hMPXV-1	B.1	Not in this study	Not in this study	Not in this study	Not in this study	Not in this study	Not in this study
OP382494	OP382494.1	Public	2022-07-22	Europe	France		European Region (EUR)	Colson et al	IIb	hMPXV-1	B.1	Not in this study	Not in this study	Not in this study	Not in this study	Not in this study	Not in this study
OP382495	OP382495.1	Public	2022-07-22	Europe	France		European Region (EUR)	Colson et al	IIb	hMPXV-1	B.1	Not in this study	Not in this study	Not in this study	Not in this study	Not in this study	Not in this study
OP390188	OP390188.1	Public	2022-06-20	Europe	United Kingdom	Scotland	European Region (EUR)	McHugh et al	IIb	hMPXV-1	B.1	Not in this study	Not in this study	Not in this study	Not in this study	Not in this study	Not in this study
OP390189	OP390189.1	Public	2022-06-21	Europe	United Kingdom	Scotland	European Region (EUR)	McHugh et al	IIb	hMPXV-1	B.1.4	Not in this study	Not in this study	Not in this study	Not in this study	Not in this study	Not in this study
OP390190	OP390190.1	Public	2022-06-21	Europe	United Kingdom	Scotland	European Region (EUR)	McHugh et al	IIb	hMPXV-1	B.1	Not in this study	Not in this study	Not in this study	Not in this study	Not in this study	Not in this study
OP390191	OP390191.1	Public	2022-06-24	Europe	United Kingdom	Scotland	European Region (EUR)	McHugh et al	IIb	hMPXV-1	B.1.4	Not in this study	Not in this study	Not in this study	Not in this study	Not in this study	Not in this study
OP390192	OP390192.1	Public	2022-06-24	Europe	United Kingdom	Scotland	European Region (EUR)	McHugh et al	IIb	hMPXV-1	B.1.1	Not in this study	Not in this study	Not in this study	Not in this study	Not in this study	Not in this study
OP390195	OP390195.1	Public	2022-07-07	Europe	United Kingdom	Scotland	European Region (EUR)	McHugh et al	IIb	hMPXV-1	B.1	Not in this study	Not in this study	Not in this study	Not in this study	Not in this study	Not in this study
OP390196	OP390196.1	Public	2022-07-08	Europe	United Kingdom	Scotland	European Region (EUR)	McHugh et al	IIb	hMPXV-1	B.1	Not in this study	Not in this study	Not in this study	Not in this study	Not in this study	Not in this study
OP390198	OP390198.1	Public	2022-07-14	Europe	United Kingdom	Scotland	European Region (EUR)	McHugh et al	IIb	hMPXV-1	B.1	Not in this study	Not in this study	Not in this study	Not in this study	Not in this study	Not in this study
OP390202	OP390202.1	Public	2022-07-17	Europe	United Kingdom	Scotland	European Region (EUR)	McHugh et al	IIb	hMPXV-1	B.1	Not in this study	Not in this study	Not in this study	Not in this study	Not in this study	Not in this study
OP390204	OP390204.1	Public	2022-07-20	Europe	United Kingdom	Scotland	European Region (EUR)	McHugh et al	IIb	hMPXV-1	B.1.3	Not in this study	Not in this study	Not in this study	Not in this study	Not in this study	Not in this study
OP390205	OP390205.1	Public	2022-07-26	Europe	United Kingdom	Scotland	European Region (EUR)	McHugh et al	IIb	hMPXV-1	B.1	Not in this study	Not in this study	Not in this study	Not in this study	Not in this study	Not in this study
OP392537	OP392537.1	Public	2022/08/XX	North America	USA	Washington	Region of the Americas (AMR)	Sereewit et al	IIb	hMPXV-1	B.1.3	Not in this study	Not in this study	Not in this study	Not in this study	Not in this study	Not in this study
OP392545	OP392545.1	Public	2022/08/XX	North America	USA	Washington	Region of the Americas (AMR)	Sereewit et al	IIb	hMPXV-1	B.1	Not in this study	Not in this study	Not in this study	Not in this study	Not in this study	Not in this study
OP394229	OP394229.1	Public	2022-05-14	Europe	United Kingdom		European Region (EUR)	Burton et al	IIb	hMPXV-1	B.1	Not in this study	Not in this study	Not in this study	Not in this study	Not in this study	Not in this study
OP413713	OP413713.1	Public	2022/07/XX	Europe	United Kingdom		European Region (EUR)	Groves et al	IIb	hMPXV-1	B.1.2	Not in this study	Not in this study	Not in this study	Not in this study	Not in this study	Not in this study
OP413718	OP413718.1	Public	2022/08/XX	Europe	United Kingdom		European Region (EUR)	Groves et al	IIb	hMPXV-1	A	Not in this study	Not in this study	Not in this study	Not in this study	Not in this study	Not in this study
OP414287	OP414287.2	Public	2022-06-21	Europe	Portugal		European Region (EUR)	Isidro et al	IIb	hMPXV-1	B.1	Not in this study	Not in this study	Not in this study	Not in this study	Not in this study	Not in this study
OP414288	OP414288.1	Public	2022-06-21	Europe	Portugal		European Region (EUR)	Isidro et al	IIb	hMPXV-1	B.1.5	Not in this study	Not in this study	Not in this study	Not in this study	Not in this study	Not in this study
OP414289	OP414289.1	Public	2022-06-20	Europe	Portugal		European Region (EUR)	Isidro et al	IIb	hMPXV-1	B.1	Not in this study	Not in this study	Not in this study	Not in this study	Not in this study	Not in this study
OP414290	OP414290.1	Public	2022-06-20	Europe	Portugal		European Region (EUR)	Isidro et al	IIb	hMPXV-1	B.1	Not in this study	Not in this study	Not in this study	Not in this study	Not in this study	Not in this study
OP414291	OP414291.1	Public	2022-06-20	Europe	Portugal		European Region (EUR)	Isidro et al	IIb	hMPXV-1	B.1	Not in this study	Not in this study	Not in this study	Not in this study	Not in this study	Not in this study
OP414296	OP414296.2	Public	2022-06-18	Europe	Portugal		European Region (EUR)	Isidro et al	IIb	hMPXV-1	B.1.9	Not in this study	Not in this study	Not in this study	Not in this study	Not in this study	Not in this study
OP414302	OP414302.1	Public	2022-06-17	Europe	Portugal		European Region (EUR)	Isidro et al	IIb	hMPXV-1	B.1	Not in this study	Not in this study	Not in this study	Not in this study	Not in this study	Not in this study
OP414305	OP414305.1	Public	2022-06-17	Europe	Portugal		European Region (EUR)	Isidro et al	IIb	hMPXV-1	B.1	Not in this study	Not in this study	Not in this study	Not in this study	Not in this study	Not in this study
OP414308	OP414308.1	Public	2022-06-17	Europe	Portugal		European Region (EUR)	Isidro et al	IIb	hMPXV-1	B.1	Not in this study	Not in this study	Not in this study	Not in this study	Not in this study	Not in this study
OP414309	OP414309.1	Public	2022-06-15	Europe	Portugal		European Region (EUR)	Isidro et al	IIb	hMPXV-1	B.1	Not in this study	Not in this study	Not in this study	Not in this study	Not in this study	Not in this study
OP414310	OP414310.1	Public	2022-06-16	Europe	Portugal		European Region (EUR)	Isidro et al	IIb	hMPXV-1	B.1.7	Not in this study	Not in this study	Not in this study	Not in this study	Not in this study	Not in this study
OP414314	OP414314.1	Public	2022-06-14	Europe	Portugal		European Region (EUR)	Isidro et al	IIb	hMPXV-1	B.1	Not in this study	Not in this study	Not in this study	Not in this study	Not in this study	Not in this study
OP414315	OP414315.2	Public	2022-06-14	Europe	Portugal		European Region (EUR)	Isidro et al	IIb	hMPXV-1	B.1	Not in this study	Not in this study	Not in this study	Not in this study	Not in this study	Not in this study
OP414321	OP414321.1	Public	2022-06-12	Europe	Portugal		European Region (EUR)	Isidro et al	IIb	hMPXV-1	B.1	Not in this study	Not in this study	Not in this study	Not in this study	Not in this study	Not in this study
OP414329	OP414329.1	Public	2022-06-08	Europe	Portugal		European Region (EUR)	Isidro et al	IIb	hMPXV-1	B.1	Not in this study	Not in this study	Not in this study	Not in this study	Not in this study	Not in this study
OP414330	OP414330.1	Public	2022-06-08	Europe	Portugal		European Region (EUR)	Isidro et al	IIb	hMPXV-1	B.1	Not in this study	Not in this study	Not in this study	Not in this study	Not in this study	Not in this study
OP414336	OP414336.1	Public	2022-06-07	Europe	Portugal		European Region (EUR)	Isidro et al	IIb	hMPXV-1	B.1	Not in this study	Not in this study	Not in this study	Not in this study	Not in this study	Not in this study
OP414338	OP414338.1	Public	2022-06-07	Europe	Portugal		European Region (EUR)	Isidro et al	IIb	hMPXV-1	B.1	Not in this study	Not in this study	Not in this study	Not in this study	Not in this study	Not in this study
OP414340	OP414340.1	Public	2022-06-06	Europe	Portugal		European Region (EUR)	Isidro et al	IIb	hMPXV-1	B.1	Not in this study	Not in this study	Not in this study	Not in this study	Not in this study	Not in this study
OP414348	OP414348.1	Public	2022-06-03	Europe	Portugal		European Region (EUR)	Isidro et al	IIb	hMPXV-1	B.1	Not in this study	Not in this study	Not in this study	Not in this study	Not in this study	Not in this study
OP414351	OP414351.2	Public	2022-06-04	Europe	Portugal		European Region (EUR)	Isidro et al	IIb	hMPXV-1	B.1.9	Not in this study	Not in this study	Not in this study	Not in this study	Not in this study	Not in this study
OP414353	OP414353.2	Public	2022-06-04	Europe	Portugal		European Region (EUR)	Isidro et al	IIb	hMPXV-1	B.1.9	Not in this study	Not in this study	Not in this study	Not in this study	Not in this study	Not in this study
OP414354	OP414354.1	Public	2022-06-06	Europe	Portugal		European Region (EUR)	Isidro et al	IIb	hMPXV-1	B.1	Not in this study	Not in this study	Not in this study	Not in this study	Not in this study	Not in this study
OP414356	OP414356.1	Public	2022-06-03	Europe	Portugal		European Region (EUR)	Isidro et al	IIb	hMPXV-1	B.1	Not in this study	Not in this study	Not in this study	Not in this study	Not in this study	Not in this study
OP414360	OP414360.1	Public	2022-05-31	Europe	Portugal		European Region (EUR)	Isidro et al	IIb	hMPXV-1	B.1	Not in this study	Not in this study	Not in this study	Not in this study	Not in this study	Not in this study
OP414363	OP414363.1	Public	2022-05-27	Europe	Portugal		European Region (EUR)	Isidro et al	IIb	hMPXV-1	B.1	Not in this study	Not in this study	Not in this study	Not in this study	Not in this study	Not in this study
OP414364	OP414364.1	Public	2022-05-27	Europe	Portugal		European Region (EUR)	Isidro et al	IIb	hMPXV-1	B.1	Not in this study	Not in this study	Not in this study	Not in this study	Not in this study	Not in this study
OP414365	OP414365.1	Public	2022-05-29	Europe	Portugal		European Region (EUR)	Isidro et al	IIb	hMPXV-1	B.1	Not in this study	Not in this study	Not in this study	Not in this study	Not in this study	Not in this study
OP414366	OP414366.1	Public	2022-05-26	Europe	Portugal		European Region (EUR)	Isidro et al	IIb	hMPXV-1	B.1	Not in this study	Not in this study	Not in this study	Not in this study	Not in this study	Not in this study
OP414367	OP414367.2	Public	2022-05-26	Europe	Portugal		European Region (EUR)	Isidro et al	IIb	hMPXV-1	B.1	Not in this study	Not in this study	Not in this study	Not in this study	Not in this study	Not in this study
OP414369	OP414369.1	Public	2022-05-26	Europe	Portugal		European Region (EUR)	Isidro et al	IIb	hMPXV-1	B.1	Not in this study	Not in this study	Not in this study	Not in this study	Not in this study	Not in this study
OP414370	OP414370.1	Public	2022-05-27	Europe	Portugal		European Region (EUR)	Isidro et al	IIb	hMPXV-1	B.1	Not in this study	Not in this study	Not in this study	Not in this study	Not in this study	Not in this study
OP414371	OP414371.1	Public	2022-05-26	Europe	Portugal		European Region (EUR)	Isidro et al	IIb	hMPXV-1	B.1	Not in this study	Not in this study	Not in this study	Not in this study	Not in this study	Not in this study
OP414372	OP414372.1	Public	2022-05-26	Europe	Portugal		European Region (EUR)	Isidro et al	IIb	hMPXV-1	B.1	Not in this study	Not in this study	Not in this study	Not in this study	Not in this study	Not in this study
OP414374	OP414374.1	Public	2022-05-26	Europe	Portugal		European Region (EUR)	Isidro et al	IIb	hMPXV-1	B.1	Not in this study	Not in this study	Not in this study	Not in this study	Not in this study	Not in this study
OP414375	OP414375.1	Public	2022-05-26	Europe	Portugal		European Region (EUR)	Isidro et al	IIb	hMPXV-1	B.1	Not in this study	Not in this study	Not in this study	Not in this study	Not in this study	Not in this study
OP414377	OP414377.1	Public	2022-05-25	Europe	Portugal		European Region (EUR)	Isidro et al	IIb	hMPXV-1	B.1	Not in this study	Not in this study	Not in this study	Not in this study	Not in this study	Not in this study
OP414378	OP414378.1	Public	2022-05-26	Europe	Portugal		European Region (EUR)	Isidro et al	IIb	hMPXV-1	B.1	Not in this study	Not in this study	Not in this study	Not in this study	Not in this study	Not in this study
OP414379	OP414379.1	Public	2022-05-24	Europe	Portugal		European Region (EUR)	Isidro et al	IIb	hMPXV-1	B.1	Not in this study	Not in this study	Not in this study	Not in this study	Not in this study	Not in this study
OP414382	OP414382.1	Public	2022-05-22	Europe	Portugal		European Region (EUR)	Isidro et al	IIb	hMPXV-1	B.1	Not in this study	Not in this study	Not in this study	Not in this study	Not in this study	Not in this study
OP414383	OP414383.1	Public	2022-05-23	Europe	Portugal		European Region (EUR)	Isidro et al	IIb	hMPXV-1	B.1.3	Not in this study	Not in this study	Not in this study	Not in this study	Not in this study	Not in this study
OP414388	OP414388.1	Public	2022-06-27	Europe	Portugal		European Region (EUR)	Isidro et al	IIb	hMPXV-1	B.1	Not in this study	Not in this study	Not in this study	Not in this study	Not in this study	Not in this study
OP415180	OP415180.1	Public	2022/07/XX	Europe	United Kingdom		European Region (EUR)	Groves et al	IIb	hMPXV-1	B.1.2	Not in this study	Not in this study	Not in this study	Not in this study	Not in this study	Not in this study
OP415181	OP415181.1	Public	2022/07/XX	Europe	United Kingdom		European Region (EUR)	Groves et al	IIb	hMPXV-1	B.1.7	Not in this study	Not in this study	Not in this study	Not in this study	Not in this study	Not in this study
OP415182	OP415182.1	Public	2022/07/XX	Europe	United Kingdom		European Region (EUR)	Groves et al	IIb	hMPXV-1	B.1.7	Not in this study	Not in this study	Not in this study	Not in this study	Not in this study	Not in this study
OP415186	OP415186.1	Public	2022/06/XX	Europe	United Kingdom		European Region (EUR)	Groves et al	IIb	hMPXV-1	B.1.7	Not in this study	Not in this study	Not in this study	Not in this study	Not in this study	Not in this study
OP415187	OP415187.1	Public	2022/06/XX	Europe	United Kingdom		European Region (EUR)	Groves et al	IIb	hMPXV-1	B.1	Not in this study	Not in this study	Not in this study	Not in this study	Not in this study	Not in this study
OP415190	OP415190.1	Public	2022/06/XX	Europe	United Kingdom		European Region (EUR)	Groves et al	IIb	hMPXV-1	B.1.7	Not in this study	Not in this study	Not in this study	Not in this study	Not in this study	Not in this study
OP415193	OP415193.1	Public	2022/07/XX	Europe	United Kingdom		European Region (EUR)	Groves et al	IIb	hMPXV-1	B.1.2	Not in this study	Not in this study	Not in this study	Not in this study	Not in this study	Not in this study
OP415194	OP415194.1	Public	2022/03/XX	Europe	United Kingdom		European Region (EUR)	Groves et al	IIb	hMPXV-1	B.1	Not in this study	Not in this study	Not in this study	Not in this study	Not in this study	Not in this study
OP415195	OP415195.1	Public	2022/03/XX	Europe	United Kingdom		European Region (EUR)	Groves et al	IIb	hMPXV-1	B.1	Not in this study	Not in this study	Not in this study	Not in this study	Not in this study	Not in this study
OP415196	OP415196.1	Public	2022/03/XX	Europe	United Kingdom		European Region (EUR)	Groves et al	IIb	hMPXV-1	B.1	Not in this study	Not in this study	Not in this study	Not in this study	Not in this study	Not in this study
OP415198	OP415198.1	Public	2022/07/XX	Europe	United Kingdom		European Region (EUR)	Groves et al	IIb	hMPXV-1	B.1.7	Not in this study	Not in this study	Not in this study	Not in this study	Not in this study	Not in this study
OP415199	OP415199.1	Public	2022/07/XX	Europe	United Kingdom		European Region (EUR)	Groves et al	IIb	hMPXV-1	B.1.7	Not in this study	Not in this study	Not in this study	Not in this study	Not in this study	Not in this study
OP415203	OP415203.1	Public	2022/07/XX	Europe	United Kingdom		European Region (EUR)	Groves et al	IIb	hMPXV-1	B.1.2	Not in this study	Not in this study	Not in this study	Not in this study	Not in this study	Not in this study
OP415204	OP415204.1	Public	2022/07/XX	Europe	United Kingdom		European Region (EUR)	Groves et al	IIb	hMPXV-1	B.1.2	Not in this study	Not in this study	Not in this study	Not in this study	Not in this study	Not in this study
OP415205	OP415205.1	Public	2022/07/XX	Europe	United Kingdom		European Region (EUR)	Groves et al	IIb	hMPXV-1	B.1.2	Not in this study	Not in this study	Not in this study	Not in this study	Not in this study	Not in this study
OP415206	OP415206.1	Public	2022/07/XX	Europe	United Kingdom		European Region (EUR)	Groves et al	IIb	hMPXV-1	B.1.12	Not in this study	Not in this study	Not in this study	Not in this study	Not in this study	Not in this study
OP415208	OP415208.1	Public	2022/07/XX	Europe	United Kingdom		European Region (EUR)	Groves et al	IIb	hMPXV-1	B.1.2	Not in this study	Not in this study	Not in this study	Not in this study	Not in this study	Not in this study
OP415209	OP415209.1	Public	2022/07/XX	Europe	United Kingdom		European Region (EUR)	Groves et al	IIb	hMPXV-1	B.1.2	Not in this study	Not in this study	Not in this study	Not in this study	Not in this study	Not in this study
OP415211	OP415211.1	Public	2022/07/XX	Europe	United Kingdom		European Region (EUR)	Groves et al	IIb	hMPXV-1	B.1	Not in this study	Not in this study	Not in this study	Not in this study	Not in this study	Not in this study
OP415212	OP415212.1	Public	2022/07/XX	Europe	United Kingdom		European Region (EUR)	Groves et al	IIb	hMPXV-1	B.1	Not in this study	Not in this study	Not in this study	Not in this study	Not in this study	Not in this study
OP415213	OP415213.1	Public	2022/07/XX	Europe	United Kingdom		European Region (EUR)	Groves et al	IIb	hMPXV-1	B.1	Not in this study	Not in this study	Not in this study	Not in this study	Not in this study	Not in this study
OP415214	OP415214.1	Public	2022/07/XX	Europe	United Kingdom		European Region (EUR)	Groves et al	IIb	hMPXV-1	B.1.7	Not in this study	Not in this study	Not in this study	Not in this study	Not in this study	Not in this study
OP415215	OP415215.1	Public	2022/08/XX	Europe	United Kingdom		European Region (EUR)	Groves et al	IIb	hMPXV-1	B.1.7	Not in this study	Not in this study	Not in this study	Not in this study	Not in this study	Not in this study
OP415219	OP415219.1	Public	2022/08/XX	Europe	United Kingdom		European Region (EUR)	Groves et al	IIb	hMPXV-1	B.1.7	Not in this study	Not in this study	Not in this study	Not in this study	Not in this study	Not in this study
OP415221	OP415221.1	Public	2022/08/XX	Europe	United Kingdom		European Region (EUR)	Groves et al	IIb	hMPXV-1	B.1.7	Not in this study	Not in this study	Not in this study	Not in this study	Not in this study	Not in this study
OP415225	OP415225.1	Public	2022/08/XX	Europe	United Kingdom		European Region (EUR)	Groves et al	IIb	hMPXV-1	B.1	Not in this study	Not in this study	Not in this study	Not in this study	Not in this study	Not in this study
OP415228	OP415228.1	Public	2022/08/XX	Europe	United Kingdom		European Region (EUR)	Groves et al	IIb	hMPXV-1	B.1.2	Not in this study	Not in this study	Not in this study	Not in this study	Not in this study	Not in this study
OP415230	OP415230.1	Public	2022/08/XX	Europe	United Kingdom		European Region (EUR)	Groves et al	IIb	hMPXV-1	B.1.7	Not in this study	Not in this study	Not in this study	Not in this study	Not in this study	Not in this study
OP415232	OP415232.1	Public	2022/08/XX	Europe	United Kingdom		European Region (EUR)	Groves et al	IIb	hMPXV-1	B.1.2	Not in this study	Not in this study	Not in this study	Not in this study	Not in this study	Not in this study
OP415233	OP415233.1	Public	2022/08/XX	Europe	United Kingdom		European Region (EUR)	Groves et al	IIb	hMPXV-1	B.1	Not in this study	Not in this study	Not in this study	Not in this study	Not in this study	Not in this study
OP415235	OP415235.1	Public	2022/08/XX	Europe	United Kingdom		European Region (EUR)	Groves et al	IIb	hMPXV-1	B.1.7	Not in this study	Not in this study	Not in this study	Not in this study	Not in this study	Not in this study
OP415239	OP415239.1	Public	2022/08/XX	Europe	United Kingdom		European Region (EUR)	Groves et al	IIb	hMPXV-1	B.1	Not in this study	Not in this study	Not in this study	Not in this study	Not in this study	Not in this study
OP415241	OP415241.1	Public	2022/07/XX	Europe	United Kingdom		European Region (EUR)	Groves et al	IIb	hMPXV-1	B.1.7	Not in this study	Not in this study	Not in this study	Not in this study	Not in this study	Not in this study
OP415243	OP415243.1	Public	2022/08/XX	Europe	United Kingdom		European Region (EUR)	Groves et al	IIb	hMPXV-1	B.1.7	Not in this study	Not in this study	Not in this study	Not in this study	Not in this study	Not in this study
OP415247	OP415247.1	Public	2022/08/XX	Europe	United Kingdom		European Region (EUR)	Groves et al	IIb	hMPXV-1	B.1.4	Not in this study	Not in this study	Not in this study	Not in this study	Not in this study	Not in this study
OP415250	OP415250.1	Public	2022/08/XX	Europe	United Kingdom		European Region (EUR)	Groves et al	IIb	hMPXV-1	B.1.2	Not in this study	Not in this study	Not in this study	Not in this study	Not in this study	Not in this study
OP415251	OP415251.1	Public	2022/08/XX	Europe	United Kingdom		European Region (EUR)	Groves et al	IIb	hMPXV-1	B.1.2	Not in this study	Not in this study	Not in this study	Not in this study	Not in this study	Not in this study
OP415254	OP415254.1	Public	2022/08/XX	Europe	United Kingdom		European Region (EUR)	Groves et al	IIb	hMPXV-1	B.1.8	Not in this study	Not in this study	Not in this study	Not in this study	Not in this study	Not in this study
OP415262	OP415262.1	Public	2022/08/XX	Europe	United Kingdom		European Region (EUR)	Groves et al	IIb	hMPXV-1	B.1.7	Not in this study	Not in this study	Not in this study	Not in this study	Not in this study	Not in this study
OP415263	OP415263.1	Public	2022/08/XX	Europe	United Kingdom		European Region (EUR)	Groves et al	IIb	hMPXV-1	B.1	Not in this study	Not in this study	Not in this study	Not in this study	Not in this study	Not in this study
OP415266	OP415266.1	Public	2022/08/XX	Europe	United Kingdom		European Region (EUR)	Groves et al	IIb	hMPXV-1	B.1	Not in this study	Not in this study	Not in this study	Not in this study	Not in this study	Not in this study
OP415270	OP415270.1	Public	2022/08/XX	Europe	United Kingdom		European Region (EUR)	Groves et al	IIb	hMPXV-1	B.1.3	Not in this study	Not in this study	Not in this study	Not in this study	Not in this study	Not in this study
OP415271	OP415271.1	Public	2022/08/XX	Europe	United Kingdom		European Region (EUR)	Groves et al	IIb	hMPXV-1	B.1	Not in this study	Not in this study	Not in this study	Not in this study	Not in this study	Not in this study
OP415272	OP415272.1	Public	2022/08/XX	Europe	United Kingdom		European Region (EUR)	Groves et al	IIb	hMPXV-1	B.1.7	Not in this study	Not in this study	Not in this study	Not in this study	Not in this study	Not in this study
OP415273	OP415273.1	Public	2022/08/XX	Europe	United Kingdom		European Region (EUR)	Groves et al	IIb	hMPXV-1	B.1.2	Not in this study	Not in this study	Not in this study	Not in this study	Not in this study	Not in this study
OP415275	OP415275.1	Public	2022/08/XX	Europe	United Kingdom		European Region (EUR)	Groves et al	IIb	hMPXV-1	B.1	Not in this study	Not in this study	Not in this study	Not in this study	Not in this study	Not in this study
OP415276	OP415276.1	Public	2022/08/XX	Europe	United Kingdom		European Region (EUR)	Groves et al	IIb	hMPXV-1	B.1.1	Not in this study	Not in this study	Not in this study	Not in this study	Not in this study	Not in this study
OP415278	OP415278.1	Public	2022/08/XX	Europe	United Kingdom		European Region (EUR)	Groves et al	IIb	hMPXV-1	B.1.7	Not in this study	Not in this study	Not in this study	Not in this study	Not in this study	Not in this study
OP422245	OP422245.1	Public	2022-05-30	Europe	Switzerland		European Region (EUR)	Laubscher et al	IIb	hMPXV-1	B.1	Not in this study	Not in this study	Not in this study	Not in this study	Not in this study	Not in this study
OP422340	OP422340.1	Public	2022-07-13	Europe	Austria		European Region (EUR)	Camp et al	IIb	hMPXV-1	B.1	Not in this study	Not in this study	Not in this study	Not in this study	Not in this study	Not in this study
OP422341	OP422341.1	Public	2022-08-01	Europe	Austria		European Region (EUR)	Camp et al	IIb	hMPXV-1	B.1	Not in this study	Not in this study	Not in this study	Not in this study	Not in this study	Not in this study
OP422342	OP422342.1	Public	2022-08-02	Europe	Austria		European Region (EUR)	Camp et al	IIb	hMPXV-1	B.1	Not in this study	Not in this study	Not in this study	Not in this study	Not in this study	Not in this study
OP422343	OP422343.1	Public	2022-08-08	Europe	Austria		European Region (EUR)	Camp et al	IIb	hMPXV-1	B.1	Not in this study	Not in this study	Not in this study	Not in this study	Not in this study	Not in this study
OP431397	OP431397.1	Public	2022-08-16	South America	Colombia	Antioquia	Region of the Americas (AMR)	Betancur et al	IIb	hMPXV-1	B.1.10	Not in this study	Not in this study	Not in this study	Not in this study	Not in this study	Not in this study
OP431401	OP431401.1	Public	2022-08-17	South America	Colombia	Antioquia	Region of the Americas (AMR)	Betancur et al	IIb	hMPXV-1	B.1.10	Not in this study	Not in this study	Not in this study	Not in this study	Not in this study	Not in this study
OP431402	OP431402.1	Public	2022-08-18	South America	Colombia	Antioquia	Region of the Americas (AMR)	Betancur et al	IIb	hMPXV-1	B.1.6	Not in this study	Not in this study	Not in this study	Not in this study	Not in this study	Not in this study
OP431827	OP431827.2	Public	2022-08-15	North America	USA	Nebraska	Region of the Americas (AMR)	Tegomoh et al	IIb	hMPXV-1	B.1.3	Not in this study	Not in this study	Not in this study	Not in this study	Not in this study	Not in this study
OP431828	OP431828.2	Public	2022-08-17	North America	USA	Nebraska	Region of the Americas (AMR)	Tegomoh et al	IIb	hMPXV-1	B.1.3	Not in this study	Not in this study	Not in this study	Not in this study	Not in this study	Not in this study
OP440532	OP440532.1	Public	2022-07-20	North America	USA		Region of the Americas (AMR)	Hemarajata et al	IIb	hMPXV-1	B.1	Not in this study	Not in this study	Not in this study	Not in this study	Not in this study	Not in this study
OP440533	OP440533.1	Public	2022-07-20	North America	USA		Region of the Americas (AMR)	Hemarajata et al	IIb	hMPXV-1	B.1	Not in this study	Not in this study	Not in this study	Not in this study	Not in this study	Not in this study
OP440536	OP440536.1	Public	2022-07-28	North America	USA		Region of the Americas (AMR)	Hemarajata et al	IIb	hMPXV-1	B.1.2	Not in this study	Not in this study	Not in this study	Not in this study	Not in this study	Not in this study
OP440550	OP440550.1	Public	2022-08-13	North America	USA		Region of the Americas (AMR)	Hemarajata et al	IIb	hMPXV-1	B.1.5	Not in this study	Not in this study	Not in this study	Not in this study	Not in this study	Not in this study
OP440559	OP440559.1	Public	2022-07-21	North America	USA		Region of the Americas (AMR)	Hemarajata et al	IIb	hMPXV-1	B.1	Not in this study	Not in this study	Not in this study	Not in this study	Not in this study	Not in this study
OP440567	OP440567.1	Public	2022-07-17	North America	USA		Region of the Americas (AMR)	Hemarajata et al	IIb	hMPXV-1	B.1	Not in this study	Not in this study	Not in this study	Not in this study	Not in this study	Not in this study
OP440569	OP440569.1	Public	2022-07-18	North America	USA		Region of the Americas (AMR)	Hemarajata et al	IIb	hMPXV-1	B.1.8	Not in this study	Not in this study	Not in this study	Not in this study	Not in this study	Not in this study
OP440570	OP440570.1	Public	2022-07-17	North America	USA		Region of the Americas (AMR)	Hemarajata et al	IIb	hMPXV-1	B.1.2	Not in this study	Not in this study	Not in this study	Not in this study	Not in this study	Not in this study
OP440572	OP440572.1	Public	2022-07-15	North America	USA		Region of the Americas (AMR)	Hemarajata et al	IIb	hMPXV-1	B.1	Not in this study	Not in this study	Not in this study	Not in this study	Not in this study	Not in this study
OP440590	OP440590.1	Public	2022-07-25	North America	USA		Region of the Americas (AMR)	Hemarajata et al	IIb	hMPXV-1	B.1.3	Not in this study	Not in this study	Not in this study	Not in this study	Not in this study	Not in this study
OP440598	OP440598.1	Public	2022-07-25	North America	USA		Region of the Americas (AMR)	Hemarajata et al	IIb	hMPXV-1	B.1.7	Not in this study	Not in this study	Not in this study	Not in this study	Not in this study	Not in this study
OP440605	OP440605.2	Public	2022-08-08	North America	USA		Region of the Americas (AMR)	Hemarajata et al	IIb	hMPXV-1	B.1.11	Not in this study	Not in this study	Not in this study	Not in this study	Not in this study	Not in this study
OP440606	OP440606.2	Public	2022-08-04	North America	USA		Region of the Americas (AMR)	Hemarajata et al	IIb	hMPXV-1	B.1.11	Not in this study	Not in this study	Not in this study	Not in this study	Not in this study	Not in this study
OP442547	OP442547.1	Public	2022-08-19	North America	USA		Region of the Americas (AMR)	Hemarajata et al	IIb	hMPXV-1	B.1.2	Not in this study	Not in this study	Not in this study	Not in this study	Not in this study	Not in this study
OP442550	OP442550.1	Public	2022-07-13	North America	USA		Region of the Americas (AMR)	Hemarajata et al	IIb	hMPXV-1	B.1	Not in this study	Not in this study	Not in this study	Not in this study	Not in this study	Not in this study
OP442552	OP442552.1	Public	2022-07-13	North America	USA		Region of the Americas (AMR)	Hemarajata et al	IIb	hMPXV-1	B.1	Not in this study	Not in this study	Not in this study	Not in this study	Not in this study	Not in this study
OP442562	OP442562.1	Public	2022-07-11	North America	USA		Region of the Americas (AMR)	Hemarajata et al	IIb	hMPXV-1	B.1	Not in this study	Not in this study	Not in this study	Not in this study	Not in this study	Not in this study
OP442566	OP442566.1	Public	2022-09-06	North America	USA		Region of the Americas (AMR)	Hemarajata et al	IIb	hMPXV-1	B.1	Not in this study	Not in this study	Not in this study	Not in this study	Not in this study	Not in this study
OP442569	OP442569.1	Public	2022-07-29	North America	USA		Region of the Americas (AMR)	Hemarajata et al	IIb	hMPXV-1	B.1	Not in this study	Not in this study	Not in this study	Not in this study	Not in this study	Not in this study
OP442942	OP442942.1	Public	2022/08/XX	North America	USA	Washington	Region of the Americas (AMR)	Sereewit et al	IIb	hMPXV-1	B.1	Not in this study	Not in this study	Not in this study	Not in this study	Not in this study	Not in this study
OP442943	OP442943.1	Public	2022/08/XX	North America	USA	Washington	Region of the Americas (AMR)	Sereewit et al	IIb	hMPXV-1	B.1.8	Not in this study	Not in this study	Not in this study	Not in this study	Not in this study	Not in this study
OP450995	OP450995.1	Public	2022/07/XX	North America	USA	Tennessee	Region of the Americas (AMR)	Gigante et al	IIb	hMPXV-1	B.1.8	Not in this study	Not in this study	Not in this study	Not in this study	Not in this study	Not in this study
OP450996	OP450996.1	Public	2022/07/XX	North America	USA	Tennessee	Region of the Americas (AMR)	Gigante et al	IIb	hMPXV-1	B.1.8	Not in this study	Not in this study	Not in this study	Not in this study	Not in this study	Not in this study
OP450997	OP450997.1	Public	2022/07/XX	North America	USA	Pennsylvania	Region of the Americas (AMR)	Gigante et al	IIb	hMPXV-1	A.2.2	Not in this study	Not in this study	Not in this study	Not in this study	Not in this study	Not in this study
OP451000	OP451000.1	Public	2022/07/XX	North America	USA	New Jersey	Region of the Americas (AMR)	Gigante et al	IIb	hMPXV-1	B.1	Not in this study	Not in this study	Not in this study	Not in this study	Not in this study	Not in this study
OP451004	OP451004.1	Public	2022/06/XX	North America	USA	Minnesota	Region of the Americas (AMR)	Gigante et al	IIb	hMPXV-1	B.1	Not in this study	Not in this study	Not in this study	Not in this study	Not in this study	Not in this study
OP451008	OP451008.1	Public	2022/07/XX	North America	USA	Connecticut	Region of the Americas (AMR)	Gigante et al	IIb	hMPXV-1	B.1	Not in this study	Not in this study	Not in this study	Not in this study	Not in this study	Not in this study
OP451013	OP451013.1	Public	2022/06/XX	North America	USA	California	Region of the Americas (AMR)	Gigante et al	IIb	hMPXV-1	B.1	Not in this study	Not in this study	Not in this study	Not in this study	Not in this study	Not in this study
OP451014	OP451014.1	Public	2022/06/XX	North America	USA	California	Region of the Americas (AMR)	Gigante et al	IIb	hMPXV-1	B.1	Not in this study	Not in this study	Not in this study	Not in this study	Not in this study	Not in this study
OP459217	OP459217.1	Public	2022-08-30	South America	Colombia	Antioquia	Region of the Americas (AMR)	Betancur et al	IIb	hMPXV-1	B.1.10	Not in this study	Not in this study	Not in this study	Not in this study	Not in this study	Not in this study
OP459218	OP459218.1	Public	2022-08-30	South America	Colombia	Antioquia	Region of the Americas (AMR)	Betancur et al	IIb	hMPXV-1	B.1.10	Not in this study	Not in this study	Not in this study	Not in this study	Not in this study	Not in this study
OP477450	OP477450.1	Public	2022-08-23	South America	Colombia	Antioquia	Region of the Americas (AMR)	Betancur et al	IIb	hMPXV-1	B.1.10	Not in this study	Not in this study	Not in this study	Not in this study	Not in this study	Not in this study
OP477452	OP477452.1	Public	2022-08-23	South America	Colombia	Antioquia	Region of the Americas (AMR)	Betancur et al	IIb	hMPXV-1	B.1.8	Not in this study	Not in this study	Not in this study	Not in this study	Not in this study	Not in this study
OP477453	OP477453.1	Public	2022-08-23	South America	Colombia	Antioquia	Region of the Americas (AMR)	Betancur et al	IIb	hMPXV-1	B.1.10	Not in this study	Not in this study	Not in this study	Not in this study	Not in this study	Not in this study
OP480415	OP480415.1	Public	2022-08-22	North America	USA	North Carolina	Region of the Americas (AMR)	Deanhardt et al	IIb	hMPXV-1	B.1	Not in this study	Not in this study	Not in this study	Not in this study	Not in this study	Not in this study
OP480421	OP480421.1	Public	2022-08-30	North America	USA	North Carolina	Region of the Americas (AMR)	Deanhardt et al	IIb	hMPXV-1	B.1.2	Not in this study	Not in this study	Not in this study	Not in this study	Not in this study	Not in this study
OP484664	OP484664.1	Public	2022/09/XX	Europe	Germany		European Region (EUR)	Brinkmann et al	IIb	hMPXV-1	B.1.8	Not in this study	Not in this study	Not in this study	Not in this study	Not in this study	Not in this study
OP484670	OP484670.1	Public	2022/09/XX	Europe	Germany		European Region (EUR)	Brinkmann et al	IIb	hMPXV-1	B.1	Not in this study	Not in this study	Not in this study	Not in this study	Not in this study	Not in this study
OP484671	OP484671.1	Public	2022/09/XX	Europe	Germany		European Region (EUR)	Brinkmann et al	IIb	hMPXV-1	B.1.1	Not in this study	Not in this study	Not in this study	Not in this study	Not in this study	Not in this study
OP484673	OP484673.1	Public	2022/09/XX	Europe	Germany		European Region (EUR)	Brinkmann et al	IIb	hMPXV-1	B.1	Not in this study	Not in this study	Not in this study	Not in this study	Not in this study	Not in this study
OP484677	OP484677.1	Public	2022/09/XX	Europe	Germany		European Region (EUR)	Brinkmann et al	IIb	hMPXV-1	B.1	Not in this study	Not in this study	Not in this study	Not in this study	Not in this study	Not in this study
OP484679	OP484679.1	Public	2022/09/XX	Europe	Germany		European Region (EUR)	Brinkmann et al	IIb	hMPXV-1	B.1.8	Not in this study	Not in this study	Not in this study	Not in this study	Not in this study	Not in this study
OP484681	OP484681.1	Public	2022/09/XX	Europe	Germany		European Region (EUR)	Brinkmann et al	IIb	hMPXV-1	B.1	Not in this study	Not in this study	Not in this study	Not in this study	Not in this study	Not in this study
OP484682	OP484682.1	Public	2022/09/XX	Europe	Germany		European Region (EUR)	Brinkmann et al	IIb	hMPXV-1	B.1.7	Not in this study	Not in this study	Not in this study	Not in this study	Not in this study	Not in this study
OP484689	OP484689.1	Public	2022/09/XX	Europe	Germany		European Region (EUR)	Brinkmann et al	IIb	hMPXV-1	B.1	Not in this study	Not in this study	Not in this study	Not in this study	Not in this study	Not in this study
OP484690	OP484690.1	Public	2022/09/XX	Europe	Germany		European Region (EUR)	Brinkmann et al	IIb	hMPXV-1	B.1	Not in this study	Not in this study	Not in this study	Not in this study	Not in this study	Not in this study
OP484692	OP484692.1	Public	2022/09/XX	Europe	Germany		European Region (EUR)	Brinkmann et al	IIb	hMPXV-1	B.1.3	Not in this study	Not in this study	Not in this study	Not in this study	Not in this study	Not in this study
OP484693	OP484693.1	Public	2022/09/XX	Europe	Germany		European Region (EUR)	Brinkmann et al	IIb	hMPXV-1	B.1	Not in this study	Not in this study	Not in this study	Not in this study	Not in this study	Not in this study
OP494266	OP494266.1	Public	2022/09/XX	Europe	Germany		European Region (EUR)	Brinkmann et al	IIb	hMPXV-1	B.1	Not in this study	Not in this study	Not in this study	Not in this study	Not in this study	Not in this study
OP523979	OP523979.1	Public	2022/09/XX	Europe	Germany		European Region (EUR)	Brinkmann et al	IIb	hMPXV-1	B.1.5	Not in this study	Not in this study	Not in this study	Not in this study	Not in this study	Not in this study
OP523982	OP523982.1	Public	2022/09/XX	Europe	Germany		European Region (EUR)	Brinkmann et al	IIb	hMPXV-1	B.1.2	Not in this study	Not in this study	Not in this study	Not in this study	Not in this study	Not in this study
OP523989	OP523989.1	Public	2022/09/XX	Europe	Germany		European Region (EUR)	Brinkmann et al	IIb	hMPXV-1	B.1	Not in this study	Not in this study	Not in this study	Not in this study	Not in this study	Not in this study
OP523993	OP523993.1	Public	2022/09/XX	Europe	Germany		European Region (EUR)	Brinkmann et al	IIb	hMPXV-1	B.1	Not in this study	Not in this study	Not in this study	Not in this study	Not in this study	Not in this study
OP523999	OP523999.1	Public	2022/09/XX	Europe	Germany		European Region (EUR)	Brinkmann et al	IIb	hMPXV-1	B.1.7	Not in this study	Not in this study	Not in this study	Not in this study	Not in this study	Not in this study
OP524004	OP524004.1	Public	2022/09/XX	Europe	Germany		European Region (EUR)	Brinkmann et al	IIb	hMPXV-1	B.1.1	Not in this study	Not in this study	Not in this study	Not in this study	Not in this study	Not in this study
OP524010	OP524010.1	Public	2022/09/XX	Europe	Germany		European Region (EUR)	Brinkmann et al	IIb	hMPXV-1	B.1	Not in this study	Not in this study	Not in this study	Not in this study	Not in this study	Not in this study
OP536670	OP536670.1	Public	2022-07-05	North America	USA	Illinois	Region of the Americas (AMR)	Gagnon et al	IIb	hMPXV-1	B.1	Not in this study	Not in this study	Not in this study	Not in this study	Not in this study	Not in this study
OP536680	OP536680.1	Public	2022-07-06	North America	USA	Illinois	Region of the Americas (AMR)	Gagnon et al	IIb	hMPXV-1	B.1.11	Not in this study	Not in this study	Not in this study	Not in this study	Not in this study	Not in this study
OP536686	OP536686.1	Public	2022-06-09	North America	USA	Illinois	Region of the Americas (AMR)	Gagnon et al	IIb	hMPXV-1	B.1	Not in this study	Not in this study	Not in this study	Not in this study	Not in this study	Not in this study
OP536687	OP536687.1	Public	2022-06-12	North America	USA	Illinois	Region of the Americas (AMR)	Gagnon et al	IIb	hMPXV-1	B.1	Not in this study	Not in this study	Not in this study	Not in this study	Not in this study	Not in this study
OP536691	OP536691.1	Public	2022-06-14	North America	USA	Illinois	Region of the Americas (AMR)	Gagnon et al	IIb	hMPXV-1	B.1	Not in this study	Not in this study	Not in this study	Not in this study	Not in this study	Not in this study
OP536694	OP536694.1	Public	2022-06-15	North America	USA	Illinois	Region of the Americas (AMR)	Gagnon et al	IIb	hMPXV-1	B.1	Not in this study	Not in this study	Not in this study	Not in this study	Not in this study	Not in this study
OP536696	OP536696.1	Public	2022-06-17	North America	USA	Illinois	Region of the Americas (AMR)	Gagnon et al	IIb	hMPXV-1	B.1	Not in this study	Not in this study	Not in this study	Not in this study	Not in this study	Not in this study
OP536701	OP536701.1	Public	2022-06-22	North America	USA	Illinois	Region of the Americas (AMR)	Gagnon et al	IIb	hMPXV-1	B.1	Not in this study	Not in this study	Not in this study	Not in this study	Not in this study	Not in this study
OP536707	OP536707.1	Public	2022-06-23	North America	USA	Illinois	Region of the Americas (AMR)	Gagnon et al	IIb	hMPXV-1	B.1.1	Not in this study	Not in this study	Not in this study	Not in this study	Not in this study	Not in this study
OP536712	OP536712.1	Public	2022-06-24	North America	USA	Illinois	Region of the Americas (AMR)	Gagnon et al	IIb	hMPXV-1	B.1.11	Not in this study	Not in this study	Not in this study	Not in this study	Not in this study	Not in this study
OP536719	OP536719.1	Public	2022-07-05	North America	USA	Illinois	Region of the Americas (AMR)	Gagnon et al	IIb	hMPXV-1	B.1.11	Not in this study	Not in this study	Not in this study	Not in this study	Not in this study	Not in this study
OP536724	OP536724.1	Public	2022-06-27	North America	USA	Illinois	Region of the Americas (AMR)	Gagnon et al	IIb	hMPXV-1	B.1.11	Not in this study	Not in this study	Not in this study	Not in this study	Not in this study	Not in this study
OP536735	OP536735.1	Public	2022-07-01	North America	USA	Illinois	Region of the Americas (AMR)	Gagnon et al	IIb	hMPXV-1	B.1.2	Not in this study	Not in this study	Not in this study	Not in this study	Not in this study	Not in this study
OP536736	OP536736.1	Public	2022-07-01	North America	USA	Illinois	Region of the Americas (AMR)	Gagnon et al	IIb	hMPXV-1	B.1.11	Not in this study	Not in this study	Not in this study	Not in this study	Not in this study	Not in this study
OP536746	OP536746.1	Public	2022/08/XX	Europe	United Kingdom		European Region (EUR)	Groves et al	IIb	hMPXV-1	B.1.3	Not in this study	Not in this study	Not in this study	Not in this study	Not in this study	Not in this study
OP536760	OP536760.1	Public	2022/08/XX	Europe	United Kingdom		European Region (EUR)	Groves et al	IIb	hMPXV-1	B.1	Not in this study	Not in this study	Not in this study	Not in this study	Not in this study	Not in this study
OP536762	OP536762.1	Public	2022/08/XX	Europe	United Kingdom		European Region (EUR)	Groves et al	IIb	hMPXV-1	B.1.7	Not in this study	Not in this study	Not in this study	Not in this study	Not in this study	Not in this study
OP536763	OP536763.1	Public	2022/08/XX	Europe	United Kingdom		European Region (EUR)	Groves et al	IIb	hMPXV-1	B.1.2	Not in this study	Not in this study	Not in this study	Not in this study	Not in this study	Not in this study
OP536764	OP536764.1	Public	2022/09/XX	Europe	United Kingdom		European Region (EUR)	Groves et al	IIb	hMPXV-1	B.1.10	Not in this study	Not in this study	Not in this study	Not in this study	Not in this study	Not in this study
OP536766	OP536766.1	Public	2022/08/XX	Europe	United Kingdom		European Region (EUR)	Groves et al	IIb	hMPXV-1	B.1.7	Not in this study	Not in this study	Not in this study	Not in this study	Not in this study	Not in this study
OP536768	OP536768.1	Public	2022/08/XX	Europe	United Kingdom		European Region (EUR)	Groves et al	IIb	hMPXV-1	B.1.2	Not in this study	Not in this study	Not in this study	Not in this study	Not in this study	Not in this study
OP536773	OP536773.1	Public	2022/08/XX	Europe	United Kingdom		European Region (EUR)	Groves et al	IIb	hMPXV-1	B.1.2	Not in this study	Not in this study	Not in this study	Not in this study	Not in this study	Not in this study
OP536774	OP536774.1	Public	2022/09/XX	Europe	United Kingdom		European Region (EUR)	Groves et al	IIb	hMPXV-1	B.1.7	Not in this study	Not in this study	Not in this study	Not in this study	Not in this study	Not in this study
OP536776	OP536776.1	Public	2022/09/XX	Europe	United Kingdom		European Region (EUR)	Groves et al	IIb	hMPXV-1	B.1.7	Not in this study	Not in this study	Not in this study	Not in this study	Not in this study	Not in this study
OP536777	OP536777.1	Public	2022/09/XX	Europe	United Kingdom		European Region (EUR)	Groves et al	IIb	hMPXV-1	B.1.7	Not in this study	Not in this study	Not in this study	Not in this study	Not in this study	Not in this study
OP536778	OP536778.1	Public	2022/09/XX	Europe	United Kingdom		European Region (EUR)	Groves et al	IIb	hMPXV-1	B.1.7	Not in this study	Not in this study	Not in this study	Not in this study	Not in this study	Not in this study
OP536779	OP536779.1	Public	2022/09/XX	Europe	United Kingdom		European Region (EUR)	Groves et al	IIb	hMPXV-1	B.1.3	Not in this study	Not in this study	Not in this study	Not in this study	Not in this study	Not in this study
OP536781	OP536781.1	Public	2022/09/XX	Europe	United Kingdom		European Region (EUR)	Groves et al	IIb	hMPXV-1	B.1	Not in this study	Not in this study	Not in this study	Not in this study	Not in this study	Not in this study
OP536782	OP536782.1	Public	2022/09/XX	Europe	United Kingdom		European Region (EUR)	Groves et al	IIb	hMPXV-1	B.1	Not in this study	Not in this study	Not in this study	Not in this study	Not in this study	Not in this study
OP536783	OP536783.1	Public	2022/09/XX	Europe	United Kingdom		European Region (EUR)	Groves et al	IIb	hMPXV-1	B.1.7	Not in this study	Not in this study	Not in this study	Not in this study	Not in this study	Not in this study
OP536784	OP536784.1	Public	2022/09/XX	Europe	United Kingdom		European Region (EUR)	Groves et al	IIb	hMPXV-1	B.1.2	Not in this study	Not in this study	Not in this study	Not in this study	Not in this study	Not in this study
OP536785	OP536785.1	Public	2022/09/XX	Europe	United Kingdom		European Region (EUR)	Groves et al	IIb	hMPXV-1	B.1.3	Not in this study	Not in this study	Not in this study	Not in this study	Not in this study	Not in this study
OP536786	OP536786.1	Public	2022/XX/XX	Europe	United Kingdom		European Region (EUR)	Groves et al	IIb	hMPXV-1	B.1	Not in this study	Not in this study	Not in this study	Not in this study	Not in this study	Not in this study
OP536790	OP536790.1	Public	2022/08/XX	Europe	United Kingdom		European Region (EUR)	Groves et al	IIb	hMPXV-1	B.1.2	Not in this study	Not in this study	Not in this study	Not in this study	Not in this study	Not in this study
OP536792	OP536792.1	Public	2022/08/XX	Europe	United Kingdom		European Region (EUR)	Groves et al	IIb	hMPXV-1	B.1.7	Not in this study	Not in this study	Not in this study	Not in this study	Not in this study	Not in this study
OP536793	OP536793.1	Public	2022/08/XX	Europe	United Kingdom		European Region (EUR)	Groves et al	IIb	hMPXV-1	B.1	Not in this study	Not in this study	Not in this study	Not in this study	Not in this study	Not in this study
OP536798	OP536798.1	Public	2022/08/XX	Europe	United Kingdom		European Region (EUR)	Groves et al	IIb	hMPXV-1	B.1	Not in this study	Not in this study	Not in this study	Not in this study	Not in this study	Not in this study
OP536799	OP536799.1	Public	2022/08/XX	Europe	United Kingdom		European Region (EUR)	Groves et al	IIb	hMPXV-1	B.1.3	Not in this study	Not in this study	Not in this study	Not in this study	Not in this study	Not in this study
OP536800	OP536800.1	Public	2022/08/XX	Europe	United Kingdom		European Region (EUR)	Groves et al	IIb	hMPXV-1	B.1.1	Not in this study	Not in this study	Not in this study	Not in this study	Not in this study	Not in this study
OP536801	OP536801.1	Public	2022/09/XX	Europe	United Kingdom		European Region (EUR)	Groves et al	IIb	hMPXV-1	B.1.7	Not in this study	Not in this study	Not in this study	Not in this study	Not in this study	Not in this study
OP536802	OP536802.1	Public	2022/09/XX	Europe	United Kingdom		European Region (EUR)	Groves et al	IIb	hMPXV-1	B.1	Not in this study	Not in this study	Not in this study	Not in this study	Not in this study	Not in this study
OP536803	OP536803.1	Public	2022/09/XX	Europe	United Kingdom		European Region (EUR)	Groves et al	IIb	hMPXV-1	B.1	Not in this study	Not in this study	Not in this study	Not in this study	Not in this study	Not in this study
OP536804	OP536804.1	Public	2022/09/XX	Europe	United Kingdom		European Region (EUR)	Groves et al	IIb	hMPXV-1	B.1.3	Not in this study	Not in this study	Not in this study	Not in this study	Not in this study	Not in this study
OP536805	OP536805.1	Public	2022/07/XX	Europe	United Kingdom		European Region (EUR)	Groves et al	IIb	hMPXV-1	B.1	Not in this study	Not in this study	Not in this study	Not in this study	Not in this study	Not in this study
OP536807	OP536807.1	Public	2022/09/XX	Europe	United Kingdom		European Region (EUR)	Groves et al	IIb	hMPXV-1	B.1.2	Not in this study	Not in this study	Not in this study	Not in this study	Not in this study	Not in this study
OP536809	OP536809.1	Public	2022/08/XX	Europe	United Kingdom		European Region (EUR)	Groves et al	IIb	hMPXV-1	B.1	Not in this study	Not in this study	Not in this study	Not in this study	Not in this study	Not in this study
OP536810	OP536810.1	Public	2022/08/XX	Europe	United Kingdom		European Region (EUR)	Groves et al	IIb	hMPXV-1	B.1	Not in this study	Not in this study	Not in this study	Not in this study	Not in this study	Not in this study
OP536811	OP536811.1	Public	2022/09/XX	Europe	United Kingdom		European Region (EUR)	Groves et al	IIb	hMPXV-1	B.1	Not in this study	Not in this study	Not in this study	Not in this study	Not in this study	Not in this study
OP536812	OP536812.1	Public	2022/09/XX	Europe	United Kingdom		European Region (EUR)	Groves et al	IIb	hMPXV-1	A	Not in this study	Not in this study	Not in this study	Not in this study	Not in this study	Not in this study
OP536813	OP536813.1	Public	2022/09/XX	Europe	United Kingdom		European Region (EUR)	Groves et al	IIb	hMPXV-1	B.1	Not in this study	Not in this study	Not in this study	Not in this study	Not in this study	Not in this study
OP536814	OP536814.1	Public	2022/09/XX	Europe	United Kingdom		European Region (EUR)	Groves et al	IIb	hMPXV-1	B.1.7	Not in this study	Not in this study	Not in this study	Not in this study	Not in this study	Not in this study
OP536815	OP536815.1	Public	2022/09/XX	Europe	United Kingdom		European Region (EUR)	Groves et al	IIb	hMPXV-1	B.1	Not in this study	Not in this study	Not in this study	Not in this study	Not in this study	Not in this study
OP539886	OP539886.1	Public	2022-09-01	North America	USA		Region of the Americas (AMR)	Hemarajata et al	IIb	hMPXV-1	B.1.2	Not in this study	Not in this study	Not in this study	Not in this study	Not in this study	Not in this study
OP539887	OP539887.1	Public	2022-09-01	North America	USA		Region of the Americas (AMR)	Hemarajata et al	IIb	hMPXV-1	B.1	Not in this study	Not in this study	Not in this study	Not in this study	Not in this study	Not in this study
OP539896	OP539896.1	Public	2022-09-01	North America	USA		Region of the Americas (AMR)	Hemarajata et al	IIb	hMPXV-1	B.1	Not in this study	Not in this study	Not in this study	Not in this study	Not in this study	Not in this study
OP539900	OP539900.1	Public	2022-09-14	North America	USA		Region of the Americas (AMR)	Hemarajata et al	IIb	hMPXV-1	B.1.5	Not in this study	Not in this study	Not in this study	Not in this study	Not in this study	Not in this study
OP539901	OP539901.1	Public	2022-09-14	North America	USA		Region of the Americas (AMR)	Hemarajata et al	IIb	hMPXV-1	B.1.5	Not in this study	Not in this study	Not in this study	Not in this study	Not in this study	Not in this study
OP539904	OP539904.1	Public	2022-08-29	North America	USA		Region of the Americas (AMR)	Hemarajata et al	IIb	hMPXV-1	B.1	Not in this study	Not in this study	Not in this study	Not in this study	Not in this study	Not in this study
OP539906	OP539906.1	Public	2022-09-12	North America	USA		Region of the Americas (AMR)	Hemarajata et al	IIb	hMPXV-1	B.1	Not in this study	Not in this study	Not in this study	Not in this study	Not in this study	Not in this study
OP539910	OP539910.1	Public	2022-09-09	North America	USA		Region of the Americas (AMR)	Hemarajata et al	IIb	hMPXV-1	B.1.2	Not in this study	Not in this study	Not in this study	Not in this study	Not in this study	Not in this study
OP539911	OP539911.1	Public	2022-09-09	North America	USA		Region of the Americas (AMR)	Hemarajata et al	IIb	hMPXV-1	B.1.2	Not in this study	Not in this study	Not in this study	Not in this study	Not in this study	Not in this study
OP539913	OP539913.1	Public	2022-09-09	North America	USA		Region of the Americas (AMR)	Hemarajata et al	IIb	hMPXV-1	B.1.2	Not in this study	Not in this study	Not in this study	Not in this study	Not in this study	Not in this study
OP539914	OP539914.1	Public	2022-09-09	North America	USA		Region of the Americas (AMR)	Hemarajata et al	IIb	hMPXV-1	B.1.2	Not in this study	Not in this study	Not in this study	Not in this study	Not in this study	Not in this study
OP539915	OP539915.1	Public	2022-09-09	North America	USA		Region of the Americas (AMR)	Hemarajata et al	IIb	hMPXV-1	B.1.2	Not in this study	Not in this study	Not in this study	Not in this study	Not in this study	Not in this study
OP539916	OP539916.1	Public	2022-09-09	North America	USA		Region of the Americas (AMR)	Hemarajata et al	IIb	hMPXV-1	B.1.2	Not in this study	Not in this study	Not in this study	Not in this study	Not in this study	Not in this study
OP539918	OP539918.1	Public	2022-09-09	North America	USA		Region of the Americas (AMR)	Hemarajata et al	IIb	hMPXV-1	B.1.2	Not in this study	Not in this study	Not in this study	Not in this study	Not in this study	Not in this study
OP539919	OP539919.1	Public	2022-09-09	North America	USA		Region of the Americas (AMR)	Hemarajata et al	IIb	hMPXV-1	B.1.2	Not in this study	Not in this study	Not in this study	Not in this study	Not in this study	Not in this study
OP539920	OP539920.1	Public	2022-09-09	North America	USA		Region of the Americas (AMR)	Hemarajata et al	IIb	hMPXV-1	B.1.2	Not in this study	Not in this study	Not in this study	Not in this study	Not in this study	Not in this study
OP539923	OP539923.1	Public	2022-08-08	North America	USA		Region of the Americas (AMR)	Hemarajata et al	IIb	hMPXV-1	B.1.3	Not in this study	Not in this study	Not in this study	Not in this study	Not in this study	Not in this study
OP539929	OP539929.1	Public	2022-08-30	North America	USA		Region of the Americas (AMR)	Hemarajata et al	IIb	hMPXV-1	B.1.2	Not in this study	Not in this study	Not in this study	Not in this study	Not in this study	Not in this study
OP539930	OP539930.1	Public	2022-08-30	North America	USA		Region of the Americas (AMR)	Hemarajata et al	IIb	hMPXV-1	B.1	Not in this study	Not in this study	Not in this study	Not in this study	Not in this study	Not in this study
OP539931	OP539931.1	Public	2022-09-02	North America	USA		Region of the Americas (AMR)	Hemarajata et al	IIb	hMPXV-1	B.1	Not in this study	Not in this study	Not in this study	Not in this study	Not in this study	Not in this study
OP539932	OP539932.1	Public	2022-09-13	North America	USA		Region of the Americas (AMR)	Hemarajata et al	IIb	hMPXV-1	B.1.2	Not in this study	Not in this study	Not in this study	Not in this study	Not in this study	Not in this study
OP539933	OP539933.1	Public	2022-09-12	North America	USA		Region of the Americas (AMR)	Hemarajata et al	IIb	hMPXV-1	B.1.11	Not in this study	Not in this study	Not in this study	Not in this study	Not in this study	Not in this study
OP539934	OP539934.1	Public	2022-08-10	North America	USA		Region of the Americas (AMR)	Hemarajata et al	IIb	hMPXV-1	B.1.3	Not in this study	Not in this study	Not in this study	Not in this study	Not in this study	Not in this study
OP555469	OP555469.1	Public	2022-07-05	Europe	Portugal		European Region (EUR)	Isidro et al	IIb	hMPXV-1	B.1	Not in this study	Not in this study	Not in this study	Not in this study	Not in this study	Not in this study
OP555473	OP555473.1	Public	2022-07-06	Europe	Portugal		European Region (EUR)	Isidro et al	IIb	hMPXV-1	B.1.1	Not in this study	Not in this study	Not in this study	Not in this study	Not in this study	Not in this study
OP555475	OP555475.1	Public	2022-07-06	Europe	Portugal		European Region (EUR)	Isidro et al	IIb	hMPXV-1	B.1.7	Not in this study	Not in this study	Not in this study	Not in this study	Not in this study	Not in this study
OP555478	OP555478.1	Public	2022-07-12	Europe	Portugal		European Region (EUR)	Isidro et al	IIb	hMPXV-1	B.1	Not in this study	Not in this study	Not in this study	Not in this study	Not in this study	Not in this study
OP555479	OP555479.1	Public	2022-07-12	Europe	Portugal		European Region (EUR)	Isidro et al	IIb	hMPXV-1	B.1	Not in this study	Not in this study	Not in this study	Not in this study	Not in this study	Not in this study
OP555489	OP555489.1	Public	2022-07-13	Europe	Portugal		European Region (EUR)	Isidro et al	IIb	hMPXV-1	B.1	Not in this study	Not in this study	Not in this study	Not in this study	Not in this study	Not in this study
OP555493	OP555493.1	Public	2022-07-15	Europe	Portugal		European Region (EUR)	Isidro et al	IIb	hMPXV-1	B.1	Not in this study	Not in this study	Not in this study	Not in this study	Not in this study	Not in this study
OP555495	OP555495.1	Public	2022-07-18	Europe	Portugal		European Region (EUR)	Isidro et al	IIb	hMPXV-1	B.1	Not in this study	Not in this study	Not in this study	Not in this study	Not in this study	Not in this study
OP555496	OP555496.1	Public	2022-07-19	Europe	Portugal		European Region (EUR)	Isidro et al	IIb	hMPXV-1	B.1.1	Not in this study	Not in this study	Not in this study	Not in this study	Not in this study	Not in this study
OP555497	OP555497.1	Public	2022-07-19	Europe	Portugal		European Region (EUR)	Isidro et al	IIb	hMPXV-1	B.1	Not in this study	Not in this study	Not in this study	Not in this study	Not in this study	Not in this study
OP555499	OP555499.1	Public	2022-07-19	Europe	Portugal		European Region (EUR)	Isidro et al	IIb	hMPXV-1	B.1	Not in this study	Not in this study	Not in this study	Not in this study	Not in this study	Not in this study
OP555503	OP555503.1	Public	2022-07-25	Europe	Portugal		European Region (EUR)	Isidro et al	IIb	hMPXV-1	B.1	Not in this study	Not in this study	Not in this study	Not in this study	Not in this study	Not in this study
OP555506	OP555506.1	Public	2022-07-26	Europe	Portugal		European Region (EUR)	Isidro et al	IIb	hMPXV-1	B.1.9	Not in this study	Not in this study	Not in this study	Not in this study	Not in this study	Not in this study
OP555508	OP555508.1	Public	2022-07-26	Europe	Portugal		European Region (EUR)	Isidro et al	IIb	hMPXV-1	B.1	Not in this study	Not in this study	Not in this study	Not in this study	Not in this study	Not in this study
OP555513	OP555513.1	Public	2022-07-31	Europe	Portugal		European Region (EUR)	Isidro et al	IIb	hMPXV-1	B.1	Not in this study	Not in this study	Not in this study	Not in this study	Not in this study	Not in this study
OP555515	OP555515.1	Public	2022-08-01	Europe	Portugal		European Region (EUR)	Isidro et al	IIb	hMPXV-1	A.2	Not in this study	Not in this study	Not in this study	Not in this study	Not in this study	Not in this study
OP555517	OP555517.1	Public	2022-07-31	Europe	Portugal		European Region (EUR)	Isidro et al	IIb	hMPXV-1	B.1	Not in this study	Not in this study	Not in this study	Not in this study	Not in this study	Not in this study
OP555529	OP555529.1	Public	2022-08-04	Europe	Portugal		European Region (EUR)	Isidro et al	IIb	hMPXV-1	B.1	Not in this study	Not in this study	Not in this study	Not in this study	Not in this study	Not in this study
OP555533	OP555533.1	Public	2022-08-04	Europe	Portugal		European Region (EUR)	Isidro et al	IIb	hMPXV-1	B.1	Not in this study	Not in this study	Not in this study	Not in this study	Not in this study	Not in this study
OP555537	OP555537.1	Public	2022-08-04	Europe	Portugal		European Region (EUR)	Isidro et al	IIb	hMPXV-1	B.1.9	Not in this study	Not in this study	Not in this study	Not in this study	Not in this study	Not in this study
OP555546	OP555546.1	Public	2022-08-05	Europe	Portugal		European Region (EUR)	Isidro et al	IIb	hMPXV-1	B.1	Not in this study	Not in this study	Not in this study	Not in this study	Not in this study	Not in this study
OP555548	OP555548.1	Public	2022-08-08	Europe	Portugal		European Region (EUR)	Isidro et al	IIb	hMPXV-1	B.1	Not in this study	Not in this study	Not in this study	Not in this study	Not in this study	Not in this study
OP555553	OP555553.1	Public	2022-08-08	Europe	Portugal		European Region (EUR)	Isidro et al	IIb	hMPXV-1	B.1.1	Not in this study	Not in this study	Not in this study	Not in this study	Not in this study	Not in this study
OP555557	OP555557.1	Public	2022-08-08	Europe	Portugal		European Region (EUR)	Isidro et al	IIb	hMPXV-1	B.1.2	Not in this study	Not in this study	Not in this study	Not in this study	Not in this study	Not in this study
OP555558	OP555558.1	Public	2022-08-09	Europe	Portugal		European Region (EUR)	Isidro et al	IIb	hMPXV-1	B.1.7	Not in this study	Not in this study	Not in this study	Not in this study	Not in this study	Not in this study
OP555565	OP555565.1	Public	2022-08-11	Europe	Portugal		European Region (EUR)	Isidro et al	IIb	hMPXV-1	B.1.9	Not in this study	Not in this study	Not in this study	Not in this study	Not in this study	Not in this study
OP555566	OP555566.1	Public	2022-08-11	Europe	Portugal		European Region (EUR)	Isidro et al	IIb	hMPXV-1	B.1	Not in this study	Not in this study	Not in this study	Not in this study	Not in this study	Not in this study
OP555567	OP555567.1	Public	2022-08-11	Europe	Portugal		European Region (EUR)	Isidro et al	IIb	hMPXV-1	B.1	Not in this study	Not in this study	Not in this study	Not in this study	Not in this study	Not in this study
OP555568	OP555568.1	Public	2022-08-11	Europe	Portugal		European Region (EUR)	Isidro et al	IIb	hMPXV-1	B.1.7	Not in this study	Not in this study	Not in this study	Not in this study	Not in this study	Not in this study
OP555571	OP555571.1	Public	2022-08-16	Europe	Portugal		European Region (EUR)	Isidro et al	IIb	hMPXV-1	B.1.9	Not in this study	Not in this study	Not in this study	Not in this study	Not in this study	Not in this study
OP555572	OP555572.1	Public	2022-08-15	Europe	Portugal		European Region (EUR)	Isidro et al	IIb	hMPXV-1	B.1	Not in this study	Not in this study	Not in this study	Not in this study	Not in this study	Not in this study
OP555574	OP555574.1	Public	2022-08-12	Europe	Portugal		European Region (EUR)	Isidro et al	IIb	hMPXV-1	B.1.9	Not in this study	Not in this study	Not in this study	Not in this study	Not in this study	Not in this study
OP555579	OP555579.1	Public	2022-08-16	Europe	Portugal		European Region (EUR)	Isidro et al	IIb	hMPXV-1	B.1	Not in this study	Not in this study	Not in this study	Not in this study	Not in this study	Not in this study
OP555580	OP555580.1	Public	2022-08-16	Europe	Portugal		European Region (EUR)	Isidro et al	IIb	hMPXV-1	B.1	Not in this study	Not in this study	Not in this study	Not in this study	Not in this study	Not in this study
OP555581	OP555581.1	Public	2022-08-16	Europe	Portugal		European Region (EUR)	Isidro et al	IIb	hMPXV-1	B.1.8	Not in this study	Not in this study	Not in this study	Not in this study	Not in this study	Not in this study
OP555582	OP555582.1	Public	2022-08-12	Europe	Portugal		European Region (EUR)	Isidro et al	IIb	hMPXV-1	B.1.9	Not in this study	Not in this study	Not in this study	Not in this study	Not in this study	Not in this study
OP555586	OP555586.1	Public	2022-08-16	Europe	Portugal		European Region (EUR)	Isidro et al	IIb	hMPXV-1	B.1.5	Not in this study	Not in this study	Not in this study	Not in this study	Not in this study	Not in this study
OP555587	OP555587.1	Public	2022-08-17	Europe	Portugal		European Region (EUR)	Isidro et al	IIb	hMPXV-1	B.1.1	Not in this study	Not in this study	Not in this study	Not in this study	Not in this study	Not in this study
OP555590	OP555590.1	Public	2022-08-17	Europe	Portugal		European Region (EUR)	Isidro et al	IIb	hMPXV-1	B.1	Not in this study	Not in this study	Not in this study	Not in this study	Not in this study	Not in this study
OP555591	OP555591.1	Public	2022-08-18	Europe	Portugal		European Region (EUR)	Isidro et al	IIb	hMPXV-1	B.1	Not in this study	Not in this study	Not in this study	Not in this study	Not in this study	Not in this study
OP555592	OP555592.1	Public	2022-08-19	Europe	Portugal		European Region (EUR)	Isidro et al	IIb	hMPXV-1	B.1.8	Not in this study	Not in this study	Not in this study	Not in this study	Not in this study	Not in this study
OP555594	OP555594.1	Public	2022-08-17	Europe	Portugal		European Region (EUR)	Isidro et al	IIb	hMPXV-1	B.1	Not in this study	Not in this study	Not in this study	Not in this study	Not in this study	Not in this study
OP555599	OP555599.1	Public	2022-08-21	Europe	Portugal		European Region (EUR)	Isidro et al	IIb	hMPXV-1	B.1	Not in this study	Not in this study	Not in this study	Not in this study	Not in this study	Not in this study
OP555612	OP555612.1	Public	2022-08-23	Europe	Portugal		European Region (EUR)	Isidro et al	IIb	hMPXV-1	B.1	Not in this study	Not in this study	Not in this study	Not in this study	Not in this study	Not in this study
OP555618	OP555618.1	Public	2022-08-26	Europe	Portugal		European Region (EUR)	Isidro et al	IIb	hMPXV-1	B.1	Not in this study	Not in this study	Not in this study	Not in this study	Not in this study	Not in this study
OP555623	OP555623.1	Public	2022-08-27	Europe	Portugal		European Region (EUR)	Isidro et al	IIb	hMPXV-1	B.1	Not in this study	Not in this study	Not in this study	Not in this study	Not in this study	Not in this study
OP555625	OP555625.1	Public	2022-08-30	Europe	Portugal		European Region (EUR)	Isidro et al	IIb	hMPXV-1	B.1.2	Not in this study	Not in this study	Not in this study	Not in this study	Not in this study	Not in this study
OP555626	OP555626.1	Public	2022-08-29	Europe	Portugal		European Region (EUR)	Isidro et al	IIb	hMPXV-1	B.1	Not in this study	Not in this study	Not in this study	Not in this study	Not in this study	Not in this study
OP555627	OP555627.1	Public	2022-08-30	Europe	Portugal		European Region (EUR)	Isidro et al	IIb	hMPXV-1	B.1.1	Not in this study	Not in this study	Not in this study	Not in this study	Not in this study	Not in this study
OP555629	OP555629.1	Public	2022-08-30	Europe	Portugal		European Region (EUR)	Isidro et al	IIb	hMPXV-1	B.1	Not in this study	Not in this study	Not in this study	Not in this study	Not in this study	Not in this study
OP555633	OP555633.1	Public	2022-09-01	Europe	Portugal		European Region (EUR)	Isidro et al	IIb	hMPXV-1	B.1.3	Not in this study	Not in this study	Not in this study	Not in this study	Not in this study	Not in this study
OP555634	OP555634.1	Public	2022-09-05	Europe	Portugal		European Region (EUR)	Isidro et al	IIb	hMPXV-1	B.1	Not in this study	Not in this study	Not in this study	Not in this study	Not in this study	Not in this study
OP555635	OP555635.1	Public	2022-09-05	Europe	Portugal		European Region (EUR)	Isidro et al	IIb	hMPXV-1	B.1.1	Not in this study	Not in this study	Not in this study	Not in this study	Not in this study	Not in this study
OP555636	OP555636.1	Public	2022-09-05	Europe	Portugal		European Region (EUR)	Isidro et al	IIb	hMPXV-1	B.1	Not in this study	Not in this study	Not in this study	Not in this study	Not in this study	Not in this study
OP555638	OP555638.1	Public	2022-09-03	Europe	Portugal		European Region (EUR)	Isidro et al	IIb	hMPXV-1	B.1	Not in this study	Not in this study	Not in this study	Not in this study	Not in this study	Not in this study
OP555639	OP555639.1	Public	2022-09-02	Europe	Portugal		European Region (EUR)	Isidro et al	IIb	hMPXV-1	B.1	Not in this study	Not in this study	Not in this study	Not in this study	Not in this study	Not in this study
OP555640	OP555640.1	Public	2022-08-31	Europe	Portugal		European Region (EUR)	Isidro et al	IIb	hMPXV-1	B.1	Not in this study	Not in this study	Not in this study	Not in this study	Not in this study	Not in this study
OP555641	OP555641.1	Public	2022-09-02	Europe	Portugal		European Region (EUR)	Isidro et al	IIb	hMPXV-1	B.1.1	Not in this study	Not in this study	Not in this study	Not in this study	Not in this study	Not in this study
OP555642	OP555642.1	Public	2022-09-05	Europe	Portugal		European Region (EUR)	Isidro et al	IIb	hMPXV-1	B.1	Not in this study	Not in this study	Not in this study	Not in this study	Not in this study	Not in this study
OP555643	OP555643.1	Public	2022-09-05	Europe	Portugal		European Region (EUR)	Isidro et al	IIb	hMPXV-1	B.1	Not in this study	Not in this study	Not in this study	Not in this study	Not in this study	Not in this study
OP555644	OP555644.1	Public	2022-09-06	Europe	Portugal		European Region (EUR)	Isidro et al	IIb	hMPXV-1	B.1	Not in this study	Not in this study	Not in this study	Not in this study	Not in this study	Not in this study
OP555645	OP555645.1	Public	2022-09-06	Europe	Portugal		European Region (EUR)	Isidro et al	IIb	hMPXV-1	B.1	Not in this study	Not in this study	Not in this study	Not in this study	Not in this study	Not in this study
OP555646	OP555646.1	Public	2022-09-06	Europe	Portugal		European Region (EUR)	Isidro et al	IIb	hMPXV-1	B.1	Not in this study	Not in this study	Not in this study	Not in this study	Not in this study	Not in this study
OP555647	OP555647.1	Public	2022-09-05	Europe	Portugal		European Region (EUR)	Isidro et al	IIb	hMPXV-1	B.1	Not in this study	Not in this study	Not in this study	Not in this study	Not in this study	Not in this study
OP555648	OP555648.1	Public	2022-09-09	Europe	Portugal		European Region (EUR)	Isidro et al	IIb	hMPXV-1	B.1	Not in this study	Not in this study	Not in this study	Not in this study	Not in this study	Not in this study
OP555649	OP555649.1	Public	2022-09-12	Europe	Portugal		European Region (EUR)	Isidro et al	IIb	hMPXV-1	B.1	Not in this study	Not in this study	Not in this study	Not in this study	Not in this study	Not in this study
OP555650	OP555650.1	Public	2022-09-10	Europe	Portugal		European Region (EUR)	Isidro et al	IIb	hMPXV-1	B.1	Not in this study	Not in this study	Not in this study	Not in this study	Not in this study	Not in this study
OP555651	OP555651.1	Public	2022-09-09	Europe	Portugal		European Region (EUR)	Isidro et al	IIb	hMPXV-1	B.1	Not in this study	Not in this study	Not in this study	Not in this study	Not in this study	Not in this study
OP555652	OP555652.1	Public	2022-07-28	Europe	Portugal		European Region (EUR)	Isidro et al	IIb	hMPXV-1	B.1	Not in this study	Not in this study	Not in this study	Not in this study	Not in this study	Not in this study
OP555656	OP555656.1	Public	2022-08-16	Europe	Portugal		European Region (EUR)	Isidro et al	IIb	hMPXV-1	B.1	Not in this study	Not in this study	Not in this study	Not in this study	Not in this study	Not in this study
OP555657	OP555657.1	Public	2022-08-24	Europe	Portugal		European Region (EUR)	Isidro et al	IIb	hMPXV-1	B.1	Not in this study	Not in this study	Not in this study	Not in this study	Not in this study	Not in this study
OP555658	OP555658.1	Public	2022-09-13	Europe	Portugal		European Region (EUR)	Isidro et al	IIb	hMPXV-1	B.1	Not in this study	Not in this study	Not in this study	Not in this study	Not in this study	Not in this study
OP555659	OP555659.1	Public	2022-09-14	Europe	Portugal		European Region (EUR)	Isidro et al	IIb	hMPXV-1	B.1.1	Not in this study	Not in this study	Not in this study	Not in this study	Not in this study	Not in this study
OP555660	OP555660.1	Public	2022-09-14	Europe	Portugal		European Region (EUR)	Isidro et al	IIb	hMPXV-1	B.1	Not in this study	Not in this study	Not in this study	Not in this study	Not in this study	Not in this study
OP555661	OP555661.1	Public	2022-09-15	Europe	Portugal		European Region (EUR)	Isidro et al	IIb	hMPXV-1	B.1	Not in this study	Not in this study	Not in this study	Not in this study	Not in this study	Not in this study
OP555662	OP555662.1	Public	2022-09-16	Europe	Portugal		European Region (EUR)	Isidro et al	IIb	hMPXV-1	B.1	Not in this study	Not in this study	Not in this study	Not in this study	Not in this study	Not in this study
OP580153	OP580153.1	Public	2022-06-07	North America	USA		Region of the Americas (AMR)	Probert et al	IIb	hMPXV-1	B.1	Not in this study	Not in this study	Not in this study	Not in this study	Not in this study	Not in this study
OP580154	OP580154.1	Public	2022-06-07	North America	USA		Region of the Americas (AMR)	Probert et al	IIb	hMPXV-1	B.1	Not in this study	Not in this study	Not in this study	Not in this study	Not in this study	Not in this study
OP580589	OP580589.1	Public	2022-06-16	North America	USA		Region of the Americas (AMR)	Hemarajata et al	IIb	hMPXV-1	B.1.11	Not in this study	Not in this study	Not in this study	Not in this study	Not in this study	Not in this study
OP580590	OP580590.1	Public	2022-09-22	North America	USA		Region of the Americas (AMR)	Hemarajata et al	IIb	hMPXV-1	B.1	Not in this study	Not in this study	Not in this study	Not in this study	Not in this study	Not in this study
OP580591	OP580591.1	Public	2022-09-23	North America	USA		Region of the Americas (AMR)	Hemarajata et al	IIb	hMPXV-1	B.1.3	Not in this study	Not in this study	Not in this study	Not in this study	Not in this study	Not in this study
OP580596	OP580596.1	Public	2022-09-22	North America	USA		Region of the Americas (AMR)	Hemarajata et al	IIb	hMPXV-1	B.1.3	Not in this study	Not in this study	Not in this study	Not in this study	Not in this study	Not in this study
OP580597	OP580597.1	Public	2022-09-22	North America	USA		Region of the Americas (AMR)	Hemarajata et al	IIb	hMPXV-1	B.1.2	Not in this study	Not in this study	Not in this study	Not in this study	Not in this study	Not in this study
OP580600	OP580600.1	Public	2022-09-19	North America	USA		Region of the Americas (AMR)	Hemarajata et al	IIb	hMPXV-1	B.1.3	Not in this study	Not in this study	Not in this study	Not in this study	Not in this study	Not in this study
OP580601	OP580601.1	Public	2022-09-19	North America	USA		Region of the Americas (AMR)	Hemarajata et al	IIb	hMPXV-1	B.1	Not in this study	Not in this study	Not in this study	Not in this study	Not in this study	Not in this study
OP580603	OP580603.1	Public	2022-09-20	North America	USA		Region of the Americas (AMR)	Hemarajata et al	IIb	hMPXV-1	B.1	Not in this study	Not in this study	Not in this study	Not in this study	Not in this study	Not in this study
OP580606	OP580606.1	Public	2022-07-28	North America	USA		Region of the Americas (AMR)	Hemarajata et al	IIb	hMPXV-1	B.1	Not in this study	Not in this study	Not in this study	Not in this study	Not in this study	Not in this study
OP580612	OP580612.1	Public	2022-09-20	North America	USA		Region of the Americas (AMR)	Hemarajata et al	IIb	hMPXV-1	B.1	Not in this study	Not in this study	Not in this study	Not in this study	Not in this study	Not in this study
OP580613	OP580613.1	Public	2022-09-21	North America	USA		Region of the Americas (AMR)	Hemarajata et al	IIb	hMPXV-1	B.1	Not in this study	Not in this study	Not in this study	Not in this study	Not in this study	Not in this study
OP586622	OP586622.1	Public	2022-06-06	North America	Canada		Region of the Americas (AMR)	Duggan et al	IIb	hMPXV-1	B.1.4	Not in this study	Not in this study	Not in this study	Not in this study	Not in this study	Not in this study
OP587242	OP587242.1	Public	2022-06-22	North America	USA		Region of the Americas (AMR)	Probert et al	IIb	hMPXV-1	B.1	Not in this study	Not in this study	Not in this study	Not in this study	Not in this study	Not in this study
OP587246	OP587246.1	Public	2022-06-22	North America	USA		Region of the Americas (AMR)	Probert et al	IIb	hMPXV-1	B.1.5	Not in this study	Not in this study	Not in this study	Not in this study	Not in this study	Not in this study
OP587254	OP587254.1	Public	2022-07-08	North America	USA		Region of the Americas (AMR)	Probert et al	IIb	hMPXV-1	B.1	Not in this study	Not in this study	Not in this study	Not in this study	Not in this study	Not in this study
OP587255	OP587255.1	Public	2022-06-30	North America	USA		Region of the Americas (AMR)	Probert et al	IIb	hMPXV-1	B.1	Not in this study	Not in this study	Not in this study	Not in this study	Not in this study	Not in this study
OP587259	OP587259.1	Public	2022-08-11	North America	USA		Region of the Americas (AMR)	Probert et al	IIb	hMPXV-1	B.1	Not in this study	Not in this study	Not in this study	Not in this study	Not in this study	Not in this study
OP588274	OP588274.1	Public	2022/09/XX	Europe	Germany		European Region (EUR)	Brinkmann et al	IIb	hMPXV-1	B.1	Not in this study	Not in this study	Not in this study	Not in this study	Not in this study	Not in this study
OP588277	OP588277.1	Public	2022/09/XX	Europe	Germany		European Region (EUR)	Brinkmann et al	IIb	hMPXV-1	B.1	Not in this study	Not in this study	Not in this study	Not in this study	Not in this study	Not in this study
OP588281	OP588281.1	Public	2022/09/XX	Europe	Germany		European Region (EUR)	Brinkmann et al	IIb	hMPXV-1	B.1	Not in this study	Not in this study	Not in this study	Not in this study	Not in this study	Not in this study
OP588283	OP588283.1	Public	2022/09/XX	Europe	Germany		European Region (EUR)	Brinkmann et al	IIb	hMPXV-1	B.1	Not in this study	Not in this study	Not in this study	Not in this study	Not in this study	Not in this study
OP594187	OP594187.1	Public	2022/09/XX	Europe	Germany		European Region (EUR)	Brinkmann et al	IIb	hMPXV-1	B.1.1	Not in this study	Not in this study	Not in this study	Not in this study	Not in this study	Not in this study
OP594193	OP594193.1	Public	2022/09/XX	Europe	Germany		European Region (EUR)	Brinkmann et al	IIb	hMPXV-1	B.1.10	Not in this study	Not in this study	Not in this study	Not in this study	Not in this study	Not in this study
OP594198	OP594198.1	Public	2022/09/XX	Europe	Germany		European Region (EUR)	Brinkmann et al	IIb	hMPXV-1	B.1	Not in this study	Not in this study	Not in this study	Not in this study	Not in this study	Not in this study
OP594201	OP594201.1	Public	2022/09/XX	Europe	Germany		European Region (EUR)	Brinkmann et al	IIb	hMPXV-1	B.1.1	Not in this study	Not in this study	Not in this study	Not in this study	Not in this study	Not in this study
OP594204	OP594204.1	Public	2022/09/XX	Europe	Germany		European Region (EUR)	Brinkmann et al	IIb	hMPXV-1	B.1	Not in this study	Not in this study	Not in this study	Not in this study	Not in this study	Not in this study
OP594207	OP594207.1	Public	2022/09/XX	Europe	Germany		European Region (EUR)	Brinkmann et al	IIb	hMPXV-1	B.1	Not in this study	Not in this study	Not in this study	Not in this study	Not in this study	Not in this study
OP594208	OP594208.1	Public	2022/09/XX	Europe	Germany		European Region (EUR)	Brinkmann et al	IIb	hMPXV-1	B.1	Not in this study	Not in this study	Not in this study	Not in this study	Not in this study	Not in this study
OP597769	OP597769.1	Public	2022-09-26	Africa	Egypt		Eastern Mediterranean Region (EMR)	Roshdy et al	IIb	hMPXV-1	A.2.1	Not in this study	Not in this study	Not in this study	Not in this study	Not in this study	Not in this study
OP597775	OP597775.1	Public	2022-06-24	North America	USA	Minnesota	Region of the Americas (AMR)	Plumb et al	IIb	hMPXV-1	B.1	Not in this study	Not in this study	Not in this study	Not in this study	Not in this study	Not in this study
OP597776	OP597776.1	Public	2022-06-25	North America	USA	Minnesota	Region of the Americas (AMR)	Plumb et al	IIb	hMPXV-1	B.1	Not in this study	Not in this study	Not in this study	Not in this study	Not in this study	Not in this study
OP597780	OP597780.1	Public	2022-06-29	North America	USA	Minnesota	Region of the Americas (AMR)	Plumb et al	IIb	hMPXV-1	B.1	Not in this study	Not in this study	Not in this study	Not in this study	Not in this study	Not in this study
OP598102	OP598102.1	Public	2022-09-06	North America	USA	Alabama	Region of the Americas (AMR)	Fries et al	IIb	hMPXV-1	B.1.2	Not in this study	Not in this study	Not in this study	Not in this study	Not in this study	Not in this study
OP598103	OP598103.1	Public	2022-09-06	North America	USA	Alabama	Region of the Americas (AMR)	Fries et al	IIb	hMPXV-1	B.1.2	Not in this study	Not in this study	Not in this study	Not in this study	Not in this study	Not in this study
OP603002	OP603002.1	Public	2022/07/XX	North America	USA	Wisconsin	Region of the Americas (AMR)	Gigante et al	IIb	hMPXV-1	B.1.11	Not in this study	Not in this study	Not in this study	Not in this study	Not in this study	Not in this study
OP603003	OP603003.1	Public	2022/07/XX	North America	USA	Georgia	Region of the Americas (AMR)	Gigante et al	IIb	hMPXV-1	B.1.2	Not in this study	Not in this study	Not in this study	Not in this study	Not in this study	Not in this study
OP603013	OP603013.1	Public	2022/07/XX	North America	USA	Arizona	Region of the Americas (AMR)	Gigante et al	IIb	hMPXV-1	B.1	Not in this study	Not in this study	Not in this study	Not in this study	Not in this study	Not in this study
OP603018	OP603018.1	Public	2022/06/XX	North America	USA	California	Region of the Americas (AMR)	Gigante et al	IIb	hMPXV-1	B.1	Not in this study	Not in this study	Not in this study	Not in this study	Not in this study	Not in this study
OP604520	OP604520.1	Public	2022/07/XX	North America	USA	Utah	Region of the Americas (AMR)	Gigante et al	IIb	hMPXV-1	B.1.3	Not in this study	Not in this study	Not in this study	Not in this study	Not in this study	Not in this study
OP604522	OP604522.1	Public	2022/06/XX	North America	USA	Pennsylvania	Region of the Americas (AMR)	Gigante et al	IIb	hMPXV-1	B.1	Not in this study	Not in this study	Not in this study	Not in this study	Not in this study	Not in this study
OP604527	OP604527.1	Public	2022/06/XX	North America	USA	Maryland	Region of the Americas (AMR)	Gigante et al	IIb	hMPXV-1	B.1.7	Not in this study	Not in this study	Not in this study	Not in this study	Not in this study	Not in this study
OP604531	OP604531.1	Public	2022/07/XX	North America	USA	Florida	Region of the Americas (AMR)	Gigante et al	IIb	hMPXV-1	B.1.8	Not in this study	Not in this study	Not in this study	Not in this study	Not in this study	Not in this study
OP604533	OP604533.1	Public	2022/06/XX	North America	USA	California	Region of the Americas (AMR)	Gigante et al	IIb	hMPXV-1	B.1	Not in this study	Not in this study	Not in this study	Not in this study	Not in this study	Not in this study
OP604567	OP604567.1	Public	2022-09-12	North America	USA	Oklahoma	Region of the Americas (AMR)	Chapman et al	IIb	hMPXV-1	B.1.7	Not in this study	Not in this study	Not in this study	Not in this study	Not in this study	Not in this study
OP604568	OP604568.1	Public	2022-09-15	North America	USA	Oklahoma	Region of the Americas (AMR)	Chapman et al	IIb	hMPXV-1	B.1.2	Not in this study	Not in this study	Not in this study	Not in this study	Not in this study	Not in this study
OP604569	OP604569.1	Public	2022-09-14	North America	USA	Oklahoma	Region of the Americas (AMR)	Chapman et al	IIb	hMPXV-1	B.1	Not in this study	Not in this study	Not in this study	Not in this study	Not in this study	Not in this study
OP605551	OP605551.1	Public	2022/06/XX	Europe	Slovenia		European Region (EUR)	Zakotnik et al	IIb	hMPXV-1	B.1.3	Not in this study	Not in this study	Not in this study	Not in this study	Not in this study	Not in this study
OP605552	OP605552.1	Public	2022/06/XX	Europe	Slovenia		European Region (EUR)	Zakotnik et al	IIb	hMPXV-1	B.1.3	Not in this study	Not in this study	Not in this study	Not in this study	Not in this study	Not in this study
OP605553	OP605553.1	Public	2022/07/XX	Europe	Slovenia		European Region (EUR)	Zakotnik et al	IIb	hMPXV-1	B.1	Not in this study	Not in this study	Not in this study	Not in this study	Not in this study	Not in this study
OP605554	OP605554.1	Public	2022/07/XX	Europe	Slovenia		European Region (EUR)	Zakotnik et al	IIb	hMPXV-1	B.1	Not in this study	Not in this study	Not in this study	Not in this study	Not in this study	Not in this study
OP605558	OP605558.1	Public	2022/07/XX	Europe	Slovenia		European Region (EUR)	Zakotnik et al	IIb	hMPXV-1	B.1	Not in this study	Not in this study	Not in this study	Not in this study	Not in this study	Not in this study
OP605559	OP605559.1	Public	2022/07/XX	Europe	Slovenia		European Region (EUR)	Zakotnik et al	IIb	hMPXV-1	B.1	Not in this study	Not in this study	Not in this study	Not in this study	Not in this study	Not in this study
OP605560	OP605560.1	Public	2022/07/XX	Europe	Slovenia		European Region (EUR)	Zakotnik et al	IIb	hMPXV-1	B.1	Not in this study	Not in this study	Not in this study	Not in this study	Not in this study	Not in this study
OP605562	OP605562.1	Public	2022/07/XX	Europe	Slovenia		European Region (EUR)	Zakotnik et al	IIb	hMPXV-1	B.1.3	Not in this study	Not in this study	Not in this study	Not in this study	Not in this study	Not in this study
OP605564	OP605564.1	Public	2022/07/XX	Europe	Slovenia		European Region (EUR)	Zakotnik et al	IIb	hMPXV-1	B.1.3	Not in this study	Not in this study	Not in this study	Not in this study	Not in this study	Not in this study
OP605565	OP605565.1	Public	2022/07/XX	Europe	Slovenia		European Region (EUR)	Zakotnik et al	IIb	hMPXV-1	B.1	Not in this study	Not in this study	Not in this study	Not in this study	Not in this study	Not in this study
OP605566	OP605566.1	Public	2022/07/XX	Europe	Slovenia		European Region (EUR)	Zakotnik et al	IIb	hMPXV-1	B.1	Not in this study	Not in this study	Not in this study	Not in this study	Not in this study	Not in this study
OP605567	OP605567.1	Public	2022/07/XX	Europe	Slovenia		European Region (EUR)	Zakotnik et al	IIb	hMPXV-1	B.1	Not in this study	Not in this study	Not in this study	Not in this study	Not in this study	Not in this study
OP605568	OP605568.1	Public	2022/07/XX	Europe	Slovenia		European Region (EUR)	Zakotnik et al	IIb	hMPXV-1	B.1.3	Not in this study	Not in this study	Not in this study	Not in this study	Not in this study	Not in this study
OP605570	OP605570.1	Public	2022/07/XX	Europe	Slovenia		European Region (EUR)	Zakotnik et al	IIb	hMPXV-1	B.1.3	Not in this study	Not in this study	Not in this study	Not in this study	Not in this study	Not in this study
OP605571	OP605571.1	Public	2022/07/XX	Europe	Slovenia		European Region (EUR)	Zakotnik et al	IIb	hMPXV-1	B.1	Not in this study	Not in this study	Not in this study	Not in this study	Not in this study	Not in this study
OP605572	OP605572.1	Public	2022/07/XX	Europe	Slovenia		European Region (EUR)	Zakotnik et al	IIb	hMPXV-1	A.2.1	Not in this study	Not in this study	Not in this study	Not in this study	Not in this study	Not in this study
OP605573	OP605573.1	Public	2022/07/XX	Europe	Slovenia		European Region (EUR)	Zakotnik et al	IIb	hMPXV-1	B.1	Not in this study	Not in this study	Not in this study	Not in this study	Not in this study	Not in this study
OP605574	OP605574.1	Public	2022/07/XX	Europe	Slovenia		European Region (EUR)	Zakotnik et al	IIb	hMPXV-1	B.1	Not in this study	Not in this study	Not in this study	Not in this study	Not in this study	Not in this study
OP605575	OP605575.1	Public	2022/07/XX	Europe	Slovenia		European Region (EUR)	Zakotnik et al	IIb	hMPXV-1	B.1	Not in this study	Not in this study	Not in this study	Not in this study	Not in this study	Not in this study
OP605578	OP605578.1	Public	2022/07/XX	Europe	Slovenia		European Region (EUR)	Zakotnik et al	IIb	hMPXV-1	B.1.3	Not in this study	Not in this study	Not in this study	Not in this study	Not in this study	Not in this study
OP605580	OP605580.1	Public	2022/08/XX	Europe	Slovenia		European Region (EUR)	Zakotnik et al	IIb	hMPXV-1	B.1	Not in this study	Not in this study	Not in this study	Not in this study	Not in this study	Not in this study
OP605581	OP605581.1	Public	2022/08/XX	Europe	Slovenia		European Region (EUR)	Zakotnik et al	IIb	hMPXV-1	B.1.3	Not in this study	Not in this study	Not in this study	Not in this study	Not in this study	Not in this study
OP605582	OP605582.1	Public	2022/08/XX	Europe	Slovenia		European Region (EUR)	Zakotnik et al	IIb	hMPXV-1	B.1	Not in this study	Not in this study	Not in this study	Not in this study	Not in this study	Not in this study
OP605583	OP605583.1	Public	2022/08/XX	Europe	Slovenia		European Region (EUR)	Zakotnik et al	IIb	hMPXV-1	B.1.2	Not in this study	Not in this study	Not in this study	Not in this study	Not in this study	Not in this study
OP605584	OP605584.1	Public	2022/08/XX	Europe	Slovenia		European Region (EUR)	Zakotnik et al	IIb	hMPXV-1	B.1	Not in this study	Not in this study	Not in this study	Not in this study	Not in this study	Not in this study
OP605585	OP605585.1	Public	2022/08/XX	Europe	Slovenia		European Region (EUR)	Zakotnik et al	IIb	hMPXV-1	B.1.3	Not in this study	Not in this study	Not in this study	Not in this study	Not in this study	Not in this study
OP612674	OP612674.1	Public	2019-01-16	Africa	Nigeria		African Region (AFR)	Ndodo et al	IIb	hMPXV-1	A.1	Not in this study	Not in this study	Not in this study	Not in this study	Not in this study	Not in this study
OP612675	OP612675.1	Public	2019-02-03	Africa	Nigeria		African Region (AFR)	Ndodo et al	IIb	hMPXV-1	A	Not in this study	Not in this study	Not in this study	Not in this study	Not in this study	Not in this study
OP612677	OP612677.1	Public	2019-03-14	Africa	Nigeria		African Region (AFR)	Ndodo et al	IIb	hMPXV-1	A	Not in this study	Not in this study	Not in this study	Not in this study	Not in this study	Not in this study
OP612678	OP612678.1	Public	2019-03-19	Africa	Nigeria		African Region (AFR)	Ndodo et al	IIb	hMPXV-1	A	Not in this study	Not in this study	Not in this study	Not in this study	Not in this study	Not in this study
OP612679	OP612679.1	Public	2019-03-18	Africa	Nigeria		African Region (AFR)	Ndodo et al	IIb	hMPXV-1	A.1	Not in this study	Not in this study	Not in this study	Not in this study	Not in this study	Not in this study
OP612680	OP612680.1	Public	2019-04-03	Africa	Nigeria		African Region (AFR)	Ndodo et al	IIb	hMPXV-1	A	Not in this study	Not in this study	Not in this study	Not in this study	Not in this study	Not in this study
OP612681	OP612681.1	Public	2019-04-29	Africa	Nigeria		African Region (AFR)	Ndodo et al	IIb	hMPXV-1	A.1	Not in this study	Not in this study	Not in this study	Not in this study	Not in this study	Not in this study
OP612682	OP612682.1	Public	2019-04-29	Africa	Nigeria		African Region (AFR)	Ndodo et al	IIb	hMPXV-1	A.1	Not in this study	Not in this study	Not in this study	Not in this study	Not in this study	Not in this study
OP612683	OP612683.1	Public	2019-04-29	Africa	Nigeria		African Region (AFR)	Ndodo et al	IIb	hMPXV-1	A.1	Not in this study	Not in this study	Not in this study	Not in this study	Not in this study	Not in this study
OP612684	OP612684.1	Public	2019-05-13	Africa	Nigeria		African Region (AFR)	Ndodo et al	IIb	hMPXV-1	A	Not in this study	Not in this study	Not in this study	Not in this study	Not in this study	Not in this study
OP612685	OP612685.1	Public	2019-06-08	Africa	Nigeria		African Region (AFR)	Ndodo et al	IIb	hMPXV-1	A.1	Not in this study	Not in this study	Not in this study	Not in this study	Not in this study	Not in this study
OP612686	OP612686.1	Public	2019-07-01	Africa	Nigeria		African Region (AFR)	Ndodo et al	IIb	hMPXV-1	A.1	Not in this study	Not in this study	Not in this study	Not in this study	Not in this study	Not in this study
OP612687	OP612687.1	Public	2019-08-19	Africa	Nigeria		African Region (AFR)	Ndodo et al	IIb	hMPXV-1	A.1	Not in this study	Not in this study	Not in this study	Not in this study	Not in this study	Not in this study
OP612688	OP612688.1	Public	2019-11-16	Africa	Nigeria		African Region (AFR)	Ndodo et al	IIb	hMPXV-1	A.1	Not in this study	Not in this study	Not in this study	Not in this study	Not in this study	Not in this study
OP612689	OP612689.1	Public	2019-12-19	Africa	Nigeria		African Region (AFR)	Ndodo et al	IIb	hMPXV-1	A.2	Not in this study	Not in this study	Not in this study	Not in this study	Not in this study	Not in this study
OP612690	OP612690.1	Public	2019-12-20	Africa	Nigeria		African Region (AFR)	Ndodo et al	IIb	hMPXV-1	A.2	Not in this study	Not in this study	Not in this study	Not in this study	Not in this study	Not in this study
OP612691	OP612691.1	Public	2020-01-23	Africa	Nigeria		African Region (AFR)	Ndodo et al	IIb	hMPXV-1	A.2	Not in this study	Not in this study	Not in this study	Not in this study	Not in this study	Not in this study
OP615260	OP615260.1	Public	2022-09-27	North America	USA		Region of the Americas (AMR)	Hemarajata et al	IIb	hMPXV-1	B.1	Not in this study	Not in this study	Not in this study	Not in this study	Not in this study	Not in this study
OP615265	OP615265.1	Public	2022-07-19	North America	USA		Region of the Americas (AMR)	Hemarajata et al	IIb	hMPXV-1	B.1	Not in this study	Not in this study	Not in this study	Not in this study	Not in this study	Not in this study
OP615267	OP615267.1	Public	2022-07-18	North America	USA		Region of the Americas (AMR)	Hemarajata et al	IIb	hMPXV-1	B.1.3	Not in this study	Not in this study	Not in this study	Not in this study	Not in this study	Not in this study
OP615279	OP615279.2	Public	2022-09-13	North America	USA		Region of the Americas (AMR)	Hemarajata et al	IIb	hMPXV-1	B.1.11	Not in this study	Not in this study	Not in this study	Not in this study	Not in this study	Not in this study
OP615323	OP615323.1	Public	2022/09/XX	Europe	Germany		European Region (EUR)	Brinkmann et al	IIb	hMPXV-1	B.1	Not in this study	Not in this study	Not in this study	Not in this study	Not in this study	Not in this study
OP615324	OP615324.1	Public	2022/09/XX	Europe	Germany		European Region (EUR)	Brinkmann et al	IIb	hMPXV-1	B.1	Not in this study	Not in this study	Not in this study	Not in this study	Not in this study	Not in this study
OP615325	OP615325.1	Public	2022/09/XX	Europe	Germany		European Region (EUR)	Brinkmann et al	IIb	hMPXV-1	B.1	Not in this study	Not in this study	Not in this study	Not in this study	Not in this study	Not in this study
OP615340	OP615340.1	Public	2022/09/XX	Europe	Germany		European Region (EUR)	Brinkmann et al	IIb	hMPXV-1	B.1.7	Not in this study	Not in this study	Not in this study	Not in this study	Not in this study	Not in this study
OP623593	OP623593.1	Public	2022-09-17	South America	Colombia	Bolivar CO	Region of the Americas (AMR)	Loyola et al	IIb	hMPXV-1	B.1.10	Not in this study	Not in this study	Not in this study	Not in this study	Not in this study	Not in this study
OP626105	OP626105.1	Public	2022/06/XX	Europe	Germany		European Region (EUR)	Brinkmann et al	IIb	hMPXV-1	B.1	Not in this study	Not in this study	Not in this study	Not in this study	Not in this study	Not in this study
OP626107	OP626107.1	Public	2022/07/XX	Europe	Germany		European Region (EUR)	Brinkmann et al	IIb	hMPXV-1	B.1	Not in this study	Not in this study	Not in this study	Not in this study	Not in this study	Not in this study
OP626109	OP626109.1	Public	2022/07/XX	Europe	Germany		European Region (EUR)	Brinkmann et al	IIb	hMPXV-1	B.1	Not in this study	Not in this study	Not in this study	Not in this study	Not in this study	Not in this study
OP626110	OP626110.1	Public	2022/07/XX	Europe	Germany		European Region (EUR)	Brinkmann et al	IIb	hMPXV-1	B.1.1	Not in this study	Not in this study	Not in this study	Not in this study	Not in this study	Not in this study
OP626111	OP626111.1	Public	2022/07/XX	Europe	Germany		European Region (EUR)	Brinkmann et al	IIb	hMPXV-1	B.1.1	Not in this study	Not in this study	Not in this study	Not in this study	Not in this study	Not in this study
OP626113	OP626113.1	Public	2022/07/XX	Europe	Germany		European Region (EUR)	Brinkmann et al	IIb	hMPXV-1	B.1	Not in this study	Not in this study	Not in this study	Not in this study	Not in this study	Not in this study
OP626125	OP626125.1	Public	2022/07/XX	Europe	Germany		European Region (EUR)	Brinkmann et al	IIb	hMPXV-1	B.1.2	Not in this study	Not in this study	Not in this study	Not in this study	Not in this study	Not in this study
OP626127	OP626127.1	Public	2022/07/XX	Europe	Germany		European Region (EUR)	Brinkmann et al	IIb	hMPXV-1	B.1	Not in this study	Not in this study	Not in this study	Not in this study	Not in this study	Not in this study
OP626128	OP626128.1	Public	2022/07/XX	Europe	Germany		European Region (EUR)	Brinkmann et al	IIb	hMPXV-1	B.1.1	Not in this study	Not in this study	Not in this study	Not in this study	Not in this study	Not in this study
OP626129	OP626129.1	Public	2022/07/XX	Europe	Germany		European Region (EUR)	Brinkmann et al	IIb	hMPXV-1	B.1.8	Not in this study	Not in this study	Not in this study	Not in this study	Not in this study	Not in this study
OP626130	OP626130.1	Public	2022/07/XX	Europe	Germany		European Region (EUR)	Brinkmann et al	IIb	hMPXV-1	B.1.8	Not in this study	Not in this study	Not in this study	Not in this study	Not in this study	Not in this study
OP626131	OP626131.1	Public	2022/07/XX	Europe	Germany		European Region (EUR)	Brinkmann et al	IIb	hMPXV-1	B.1.2	Not in this study	Not in this study	Not in this study	Not in this study	Not in this study	Not in this study
OP626132	OP626132.1	Public	2022/07/XX	Europe	Germany		European Region (EUR)	Brinkmann et al	IIb	hMPXV-1	B.1.1	Not in this study	Not in this study	Not in this study	Not in this study	Not in this study	Not in this study
OP626136	OP626136.1	Public	2022/09/XX	Europe	Germany		European Region (EUR)	Brinkmann et al	IIb	hMPXV-1	B.1.8	Not in this study	Not in this study	Not in this study	Not in this study	Not in this study	Not in this study
OP626137	OP626137.1	Public	2022/09/XX	Europe	Germany		European Region (EUR)	Brinkmann et al	IIb	hMPXV-1	B.1	Not in this study	Not in this study	Not in this study	Not in this study	Not in this study	Not in this study
OP626138	OP626138.1	Public	2022/09/XX	Europe	Germany		European Region (EUR)	Brinkmann et al	IIb	hMPXV-1	B.1	Not in this study	Not in this study	Not in this study	Not in this study	Not in this study	Not in this study
OP628451	OP628451.1	Public	2022/08/XX	North America	USA	Washington	Region of the Americas (AMR)	Sereewit et al	IIb	hMPXV-1	B.1	Not in this study	Not in this study	Not in this study	Not in this study	Not in this study	Not in this study
OP628459	OP628459.1	Public	2022/08/XX	North America	USA	Washington	Region of the Americas (AMR)	Sereewit et al	IIb	hMPXV-1	B.1	Not in this study	Not in this study	Not in this study	Not in this study	Not in this study	Not in this study
OP628460	OP628460.1	Public	2022/08/XX	North America	USA	Washington	Region of the Americas (AMR)	Sereewit et al	IIb	hMPXV-1	B.1	Not in this study	Not in this study	Not in this study	Not in this study	Not in this study	Not in this study
OP628471	OP628471.1	Public	2022/08/XX	North America	USA	Washington	Region of the Americas (AMR)	Sereewit et al	IIb	hMPXV-1	B.1.11	Not in this study	Not in this study	Not in this study	Not in this study	Not in this study	Not in this study
OP628473	OP628473.1	Public	2022/08/XX	North America	USA	Washington	Region of the Americas (AMR)	Sereewit et al	IIb	hMPXV-1	B.1	Not in this study	Not in this study	Not in this study	Not in this study	Not in this study	Not in this study
OP628475	OP628475.1	Public	2022/08/XX	North America	USA	Washington	Region of the Americas (AMR)	Sereewit et al	IIb	hMPXV-1	B.1	Not in this study	Not in this study	Not in this study	Not in this study	Not in this study	Not in this study
OP628483	OP628483.1	Public	2022/08/XX	North America	USA	Washington	Region of the Americas (AMR)	Sereewit et al	IIb	hMPXV-1	B.1	Not in this study	Not in this study	Not in this study	Not in this study	Not in this study	Not in this study
OP628484	OP628484.1	Public	2022/08/XX	North America	USA	Washington	Region of the Americas (AMR)	Sereewit et al	IIb	hMPXV-1	B.1	Not in this study	Not in this study	Not in this study	Not in this study	Not in this study	Not in this study
OP628487	OP628487.1	Public	2022/08/XX	North America	USA	Washington	Region of the Americas (AMR)	Sereewit et al	IIb	hMPXV-1	B.1	Not in this study	Not in this study	Not in this study	Not in this study	Not in this study	Not in this study
OP628488	OP628488.1	Public	2022/09/XX	North America	USA	Washington	Region of the Americas (AMR)	Sereewit et al	IIb	hMPXV-1	B.1	Not in this study	Not in this study	Not in this study	Not in this study	Not in this study	Not in this study
OP628489	OP628489.1	Public	2022/09/XX	North America	USA	Washington	Region of the Americas (AMR)	Sereewit et al	IIb	hMPXV-1	B.1	Not in this study	Not in this study	Not in this study	Not in this study	Not in this study	Not in this study
OP628490	OP628490.1	Public	2022/09/XX	North America	USA	Washington	Region of the Americas (AMR)	Sereewit et al	IIb	hMPXV-1	B.1	Not in this study	Not in this study	Not in this study	Not in this study	Not in this study	Not in this study
OP628491	OP628491.1	Public	2022/09/XX	North America	USA	Washington	Region of the Americas (AMR)	Sereewit et al	IIb	hMPXV-1	B.1	Not in this study	Not in this study	Not in this study	Not in this study	Not in this study	Not in this study
OX248696	OX248696.1	Public	2022-07-04	Europe	Slovakia		European Region (EUR)	?	IIb	hMPXV-1	B.1.3	Not in this study	Not in this study	Not in this study	Not in this study	Not in this study	Not in this study
OX261748	OX261748.1	Public	2022-07-13	Europe	Slovakia		European Region (EUR)	?	IIb	hMPXV-1	B.1	Not in this study	Not in this study	Not in this study	Not in this study	Not in this study	Not in this study
OX261749	OX261749.1	Public	2022-07-20	Europe	Slovakia		European Region (EUR)	?	IIb	hMPXV-1	B.1	Not in this study	Not in this study	Not in this study	Not in this study	Not in this study	Not in this study
OX291424	OX291424.1	Public	2022-07-25	Europe	Slovakia		European Region (EUR)	?	IIb	hMPXV-1	B.1	Not in this study	Not in this study	Not in this study	Not in this study	Not in this study	Not in this study
OX291435	OX291435.1	Public	2022-07-25	Europe	Slovakia		European Region (EUR)	?	IIb	hMPXV-1	B.1	Not in this study	Not in this study	Not in this study	Not in this study	Not in this study	Not in this study
OX291676	OX291676.1	Public	2022-08-01	Europe	Slovakia		European Region (EUR)	?	IIb	hMPXV-1	B.1	Not in this study	Not in this study	Not in this study	Not in this study	Not in this study	Not in this study
OX291694	OX291694.1	Public	2022-08-01	Europe	Slovakia		European Region (EUR)	?	IIb	hMPXV-1	B.1	Not in this study	Not in this study	Not in this study	Not in this study	Not in this study	Not in this study
OX291780	OX291780.1	Public	2022-07-25	Europe	Slovakia		European Region (EUR)	?	IIb	hMPXV-1	B.1	Not in this study	Not in this study	Not in this study	Not in this study	Not in this study	Not in this study
OX297403	OX297403.1	Public	2022-08-09	Europe	Slovakia		European Region (EUR)	?	IIb	hMPXV-1	B.1	Not in this study	Not in this study	Not in this study	Not in this study	Not in this study	Not in this study
OX336004	OX336004.1	Public	2022-08-26	Europe	Slovakia		European Region (EUR)	?	IIb	hMPXV-1	B.1	Not in this study	Not in this study	Not in this study	Not in this study	Not in this study	Not in this study
OX336038	OX336038.1	Public	2022-08-31	Europe	Slovakia		European Region (EUR)	?	IIb	hMPXV-1	B.1	Not in this study	Not in this study	Not in this study	Not in this study	Not in this study	Not in this study
