# Supplementary material for: Intra‐ and interhost genomic diversity of monkeypox virus
Source: J Med Virol. 2023 Aug 11;95(8):e29029. doi: 10.1002/jmv.29029 (PMC10952654; doi:10.1002/jmv.29029)
Supplement: Supplementary file 2 — Supporting Information. [file JMV-95-0-s002.xlsx]

## Sheet: MAJOR
SAMPLE	PLATFORM	Reference	POS	REF	ALT	ALT_FREQ	APOBEC3	PATTERN	INTERGENIC	MUTATION_TYPE	MAJOR_MINOR
16_A	ONT	ON563414.3	7051	C	T	NA	TRUE	TC>TT	FALSE	C->T	major
55_A	ONT	ON563414.3	7051	C	T	NA	TRUE	TC>TT	FALSE	C->T	major
66_C	ONT	ON563414.3	7051	C	T	NA	TRUE	TC>TT	FALSE	C->T	major
21_A	ONT	ON563414.3	14351	C	T	NA	TRUE	TC>TT	FALSE	C->T	major
33_A	ONT	ON563414.3	14639	G	A	NA	FALSE	other	FALSE	G->A	major
51_B	Illumina	ON563414.3	15599	C	T	1	TRUE	TC>TT	TRUE	C->T	major
42_A	Illumina	ON563414.3	21009	C	T	1	TRUE	TC>TT	FALSE	C->T	major
42_B	Illumina	ON563414.3	21009	C	T	1	TRUE	TC>TT	FALSE	C->T	major
42_C	Illumina	ON563414.3	21009	C	T	1	TRUE	TC>TT	FALSE	C->T	major
42_F	Illumina	ON563414.3	21009	C	T	1	TRUE	TC>TT	FALSE	C->T	major
42_G	Illumina	ON563414.3	21009	C	T	1	TRUE	TC>TT	FALSE	C->T	major
39_D	Illumina	ON563414.3	21145	C	T	1	TRUE	TC>TT	FALSE	C->T	major
39_G	Illumina	ON563414.3	21145	C	T	1	TRUE	TC>TT	FALSE	C->T	major
39_I	Illumina	ON563414.3	21145	C	T	1	TRUE	TC>TT	FALSE	C->T	major
39_K	Illumina	ON563414.3	21145	C	T	1	TRUE	TC>TT	FALSE	C->T	major
39_D	Illumina	ON563414.3	22469	A	T	1	FALSE	other	TRUE	A->T	major
39_G	Illumina	ON563414.3	22469	A	T	1	FALSE	other	TRUE	A->T	major
11_A	Illumina	ON563414.3	22756	C	T	1	TRUE	TC>TT	FALSE	C->T	major
11_A	Illumina	ON563414.3	22757	C	T	1	FALSE	other	FALSE	C->T	major
53_A	Illumina	ON563414.3	23137	G	A	1	TRUE	GA>AA	FALSE	G->A	major
53_B	Illumina	ON563414.3	23137	G	A	1	TRUE	GA>AA	FALSE	G->A	major
12_A	Illumina	ON563414.3	23474	G	A	1	TRUE	GA>AA	FALSE	G->A	major
12_A	Illumina	ON563414.3	24248	C	T	1	TRUE	TC>TT	TRUE	C->T	major
64_B	ONT	ON563414.3	25115	G	A	NA	TRUE	GA>AA	FALSE	G->A	major
64_B	ONT	ON563414.3	25115	G	A	NA	TRUE	GA>AA	FALSE	G->A	major
64_B	ONT	ON563414.3	25317	G	A	NA	TRUE	GA>AA	FALSE	G->A	major
7_B	Illumina	ON563414.3	25661	C	T	0.998316	TRUE	TC>TT	FALSE	C->T	major
18_A	Illumina	ON563414.3	25661	C	T	1	TRUE	TC>TT	FALSE	C->T	major
48_B	Illumina	ON563414.3	25661	C	T	1	TRUE	TC>TT	FALSE	C->T	major
48_C	Illumina	ON563414.3	25661	C	T	1	TRUE	TC>TT	FALSE	C->T	major
7_A	Illumina	ON563414.3	25661	C	T	1	TRUE	TC>TT	FALSE	C->T	major
22_A	ONT	ON563414.3	25661	C	T	NA	TRUE	TC>TT	FALSE	C->T	major
23_A	ONT	ON563414.3	25661	C	T	NA	TRUE	TC>TT	FALSE	C->T	major
33_A	ONT	ON563414.3	25661	C	T	NA	TRUE	TC>TT	FALSE	C->T	major
61_A	ONT	ON563414.3	25661	C	T	NA	TRUE	TC>TT	FALSE	C->T	major
9_A	ONT	ON563414.3	25661	C	T	NA	TRUE	TC>TT	FALSE	C->T	major
9_B	ONT	ON563414.3	25661	C	T	NA	TRUE	TC>TT	FALSE	C->T	major
9_C	ONT	ON563414.3	25661	C	T	NA	TRUE	TC>TT	FALSE	C->T	major
66_D	ONT	ON563414.3	26584	C	T	NA	TRUE	TC>TT	FALSE	C->T	major
27_A	ONT	ON563414.3	29658	G	A	NA	TRUE	GA>AA	FALSE	G->A	major
27_B	ONT	ON563414.3	29658	G	A	NA	TRUE	GA>AA	FALSE	G->A	major
27_F	ONT	ON563414.3	29658	G	A	NA	TRUE	GA>AA	FALSE	G->A	major
27_G	ONT	ON563414.3	29658	G	A	NA	TRUE	GA>AA	FALSE	G->A	major
3_A	Illumina	ON563414.3	29904	C	T	1	TRUE	TC>TT	FALSE	C->T	major
19_A	ONT	ON563414.3	29904	C	T	NA	TRUE	TC>TT	FALSE	C->T	major
19_B	ONT	ON563414.3	29904	C	T	NA	TRUE	TC>TT	FALSE	C->T	major
47_A	ONT	ON563414.3	29904	C	T	NA	TRUE	TC>TT	FALSE	C->T	major
56_C	ONT	ON563414.3	29904	C	T	NA	TRUE	TC>TT	FALSE	C->T	major
56_D	ONT	ON563414.3	29904	C	T	NA	TRUE	TC>TT	FALSE	C->T	major
56_F	ONT	ON563414.3	29904	C	T	NA	TRUE	TC>TT	FALSE	C->T	major
67_B	ONT	ON563414.3	29904	C	T	NA	TRUE	TC>TT	FALSE	C->T	major
67_D	ONT	ON563414.3	29904	C	T	NA	TRUE	TC>TT	FALSE	C->T	major
67_E	ONT	ON563414.3	29904	C	T	NA	TRUE	TC>TT	FALSE	C->T	major
34_A	Illumina	ON563414.3	30300	C	T	1	TRUE	TC>TT	FALSE	C->T	major
34_B	Illumina	ON563414.3	30300	C	T	1	TRUE	TC>TT	FALSE	C->T	major
66_D	ONT	ON563414.3	34801	C	T	NA	TRUE	TC>TT	FALSE	C->T	major
34_A	Illumina	ON563414.3	37071	C	T	1	TRUE	TC>TT	FALSE	C->T	major
34_B	Illumina	ON563414.3	37071	C	T	1	TRUE	TC>TT	FALSE	C->T	major
11_A	Illumina	ON563414.3	38954	C	T	0.998942	TRUE	TC>TT	FALSE	C->T	major
46_C	Illumina	ON563414.3	41694	A	G	1	FALSE	other	FALSE	A->G	major
43_A	Illumina	ON563414.3	44350	C	T	1	TRUE	TC>TT	FALSE	C->T	major
23_A	ONT	ON563414.3	46579	G	A	NA	TRUE	GA>AA	TRUE	G->A	major
27_A	ONT	ON563414.3	50432	A	G	NA	FALSE	other	FALSE	A->G	major
27_B	ONT	ON563414.3	50432	A	G	NA	FALSE	other	FALSE	A->G	major
27_F	ONT	ON563414.3	50432	A	G	NA	FALSE	other	FALSE	A->G	major
27_G	ONT	ON563414.3	50432	A	G	NA	FALSE	other	FALSE	A->G	major
59_A	ONT	ON563414.3	50432	A	G	NA	FALSE	other	FALSE	A->G	major
51_B	Illumina	ON563414.3	53343	G	A	0.987421	TRUE	GA>AA	FALSE	G->A	major
24_A	Illumina	ON563414.3	53343	G	A	0.987805	TRUE	GA>AA	FALSE	G->A	major
4_C	Illumina	ON563414.3	53343	G	A	0.997207	TRUE	GA>AA	FALSE	G->A	major
32_B	Illumina	ON563414.3	53343	G	A	0.997602	TRUE	GA>AA	FALSE	G->A	major
32_C	Illumina	ON563414.3	53343	G	A	0.997602	TRUE	GA>AA	FALSE	G->A	major
4_A	Illumina	ON563414.3	53343	G	A	0.998991	TRUE	GA>AA	FALSE	G->A	major
32_A	Illumina	ON563414.3	53343	G	A	1	TRUE	GA>AA	FALSE	G->A	major
52_B	Illumina	ON563414.3	53343	G	A	1	TRUE	GA>AA	FALSE	G->A	major
52_C	Illumina	ON563414.3	53343	G	A	1	TRUE	GA>AA	FALSE	G->A	major
54_A	Illumina	ON563414.3	53343	G	A	1	TRUE	GA>AA	FALSE	G->A	major
14_A	ONT	ON563414.3	53343	G	A	NA	TRUE	GA>AA	FALSE	G->A	major
16_A	ONT	ON563414.3	53343	G	A	NA	TRUE	GA>AA	FALSE	G->A	major
21_A	ONT	ON563414.3	53343	G	A	NA	TRUE	GA>AA	FALSE	G->A	major
25_A	ONT	ON563414.3	53343	G	A	NA	TRUE	GA>AA	FALSE	G->A	major
25_C	ONT	ON563414.3	53343	G	A	NA	TRUE	GA>AA	FALSE	G->A	major
25_D	ONT	ON563414.3	53343	G	A	NA	TRUE	GA>AA	FALSE	G->A	major
29_A	ONT	ON563414.3	53343	G	A	NA	TRUE	GA>AA	FALSE	G->A	major
29_B	ONT	ON563414.3	53343	G	A	NA	TRUE	GA>AA	FALSE	G->A	major
29_C	ONT	ON563414.3	53343	G	A	NA	TRUE	GA>AA	FALSE	G->A	major
37_A	ONT	ON563414.3	53343	G	A	NA	TRUE	GA>AA	FALSE	G->A	major
4_B	ONT	ON563414.3	53343	G	A	NA	TRUE	GA>AA	FALSE	G->A	major
5_A	ONT	ON563414.3	53343	G	A	NA	TRUE	GA>AA	FALSE	G->A	major
55_A	ONT	ON563414.3	53343	G	A	NA	TRUE	GA>AA	FALSE	G->A	major
62_A	ONT	ON563414.3	53343	G	A	NA	TRUE	GA>AA	FALSE	G->A	major
63_B	ONT	ON563414.3	53343	G	A	NA	TRUE	GA>AA	FALSE	G->A	major
63_C	ONT	ON563414.3	53343	G	A	NA	TRUE	GA>AA	FALSE	G->A	major
63_E	ONT	ON563414.3	53343	G	A	NA	TRUE	GA>AA	FALSE	G->A	major
66_C	ONT	ON563414.3	53343	G	A	NA	TRUE	GA>AA	FALSE	G->A	major
68_B	ONT	ON563414.3	53343	G	A	NA	TRUE	GA>AA	FALSE	G->A	major
68_C	ONT	ON563414.3	53343	G	A	NA	TRUE	GA>AA	FALSE	G->A	major
2_A	ONT	ON563414.3	55150	G	A	NA	TRUE	GA>AA	FALSE	G->A	major
22_A	ONT	ON563414.3	57190	C	T	NA	TRUE	TC>TT	FALSE	C->T	major
33_A	ONT	ON563414.3	57190	C	T	NA	TRUE	TC>TT	FALSE	C->T	major
61_A	ONT	ON563414.3	57190	C	T	NA	TRUE	TC>TT	FALSE	C->T	major
9_A	ONT	ON563414.3	57190	C	T	NA	TRUE	TC>TT	FALSE	C->T	major
9_B	ONT	ON563414.3	57190	C	T	NA	TRUE	TC>TT	FALSE	C->T	major
9_C	ONT	ON563414.3	57190	C	T	NA	TRUE	TC>TT	FALSE	C->T	major
32_A	Illumina	ON563414.3	57678	G	A	0.99937	TRUE	GA>AA	FALSE	G->A	major
32_B	Illumina	ON563414.3	57678	G	A	1	TRUE	GA>AA	FALSE	G->A	major
32_C	Illumina	ON563414.3	57678	G	A	1	TRUE	GA>AA	FALSE	G->A	major
4_A	Illumina	ON563414.3	57678	G	A	1	TRUE	GA>AA	FALSE	G->A	major
4_C	Illumina	ON563414.3	57678	G	A	1	TRUE	GA>AA	FALSE	G->A	major
4_B	ONT	ON563414.3	57678	G	A	NA	TRUE	GA>AA	FALSE	G->A	major
68_B	ONT	ON563414.3	57678	G	A	NA	TRUE	GA>AA	FALSE	G->A	major
68_C	ONT	ON563414.3	57678	G	A	NA	TRUE	GA>AA	FALSE	G->A	major
68_B	ONT	ON563414.3	62885	C	T	NA	TRUE	TC>TT	FALSE	C->T	major
68_C	ONT	ON563414.3	62885	C	T	NA	TRUE	TC>TT	FALSE	C->T	major
45_B	Illumina	ON563414.3	63164	G	A	1	TRUE	GA>AA	FALSE	G->A	major
48_B	Illumina	ON563414.3	63164	G	A	1	TRUE	GA>AA	FALSE	G->A	major
48_C	Illumina	ON563414.3	63164	G	A	1	TRUE	GA>AA	FALSE	G->A	major
39_L	Illumina	ON563414.3	66735	C	T	0.764706	TRUE	TC>TT	FALSE	C->T	major
39_D	Illumina	ON563414.3	66735	C	T	0.997938	TRUE	TC>TT	FALSE	C->T	major
39_G	Illumina	ON563414.3	66735	C	T	1	TRUE	TC>TT	FALSE	C->T	major
39_H	Illumina	ON563414.3	66735	C	T	1	TRUE	TC>TT	FALSE	C->T	major
46_B	Illumina	ON563414.3	66980	C	T	0.9125	TRUE	TC>TT	FALSE	C->T	major
41_A	Illumina	ON563414.3	69511	C	T	1	TRUE	TC>TT	FALSE	C->T	major
41_A	Illumina	ON563414.3	69511	C	T	1	TRUE	TC>TT	FALSE	C->T	major
16_A	ONT	ON563414.3	70207	G	A	NA	TRUE	GA>AA	FALSE	G->A	major
16_A	ONT	ON563414.3	70207	G	A	NA	TRUE	GA>AA	FALSE	G->A	major
55_A	ONT	ON563414.3	70207	G	A	NA	TRUE	GA>AA	FALSE	G->A	major
55_A	ONT	ON563414.3	70207	G	A	NA	TRUE	GA>AA	FALSE	G->A	major
61_A	ONT	ON563414.3	70207	G	A	NA	TRUE	GA>AA	FALSE	G->A	major
61_A	ONT	ON563414.3	70207	G	A	NA	TRUE	GA>AA	FALSE	G->A	major
66_C	ONT	ON563414.3	70207	G	A	NA	TRUE	GA>AA	FALSE	G->A	major
66_C	ONT	ON563414.3	70207	G	A	NA	TRUE	GA>AA	FALSE	G->A	major
43_A	Illumina	ON563414.3	70797	C	T	0.995475	TRUE	TC>TT	FALSE	C->T	major
34_A	Illumina	ON563414.3	70797	C	T	1	TRUE	TC>TT	FALSE	C->T	major
34_B	Illumina	ON563414.3	70797	C	T	1	TRUE	TC>TT	FALSE	C->T	major
11_A	Illumina	ON563414.3	74377	G	A	0.998505	FALSE	other	FALSE	G->A	major
3_A	Illumina	ON563414.3	74377	G	A	1	FALSE	other	FALSE	G->A	major
38_A	Illumina	ON563414.3	74377	G	A	1	FALSE	other	FALSE	G->A	major
15_A	ONT	ON563414.3	74377	G	A	NA	FALSE	other	FALSE	G->A	major
15_B	ONT	ON563414.3	74377	G	A	NA	FALSE	other	FALSE	G->A	major
19_A	ONT	ON563414.3	74377	G	A	NA	FALSE	other	FALSE	G->A	major
19_B	ONT	ON563414.3	74377	G	A	NA	FALSE	other	FALSE	G->A	major
31_A	ONT	ON563414.3	74377	G	A	NA	FALSE	other	FALSE	G->A	major
36_A	ONT	ON563414.3	74377	G	A	NA	FALSE	other	FALSE	G->A	major
36_B	ONT	ON563414.3	74377	G	A	NA	FALSE	other	FALSE	G->A	major
47_A	ONT	ON563414.3	74377	G	A	NA	FALSE	other	FALSE	G->A	major
56_C	ONT	ON563414.3	74377	G	A	NA	FALSE	other	FALSE	G->A	major
56_D	ONT	ON563414.3	74377	G	A	NA	FALSE	other	FALSE	G->A	major
56_F	ONT	ON563414.3	74377	G	A	NA	FALSE	other	FALSE	G->A	major
67_B	ONT	ON563414.3	74377	G	A	NA	FALSE	other	FALSE	G->A	major
67_D	ONT	ON563414.3	74377	G	A	NA	FALSE	other	FALSE	G->A	major
67_E	ONT	ON563414.3	74377	G	A	NA	FALSE	other	FALSE	G->A	major
53_A	Illumina	ON563414.3	82693	C	T	1	TRUE	TC>TT	FALSE	C->T	major
53_B	Illumina	ON563414.3	82693	C	T	1	TRUE	TC>TT	FALSE	C->T	major
56_D	ONT	ON563414.3	89399	C	T	NA	TRUE	TC>TT	FALSE	C->T	major
45_B	Illumina	ON563414.3	89923	C	T	1	TRUE	TC>TT	FALSE	C->T	major
43_A	Illumina	ON563414.3	93529	G	T	1	FALSE	other	FALSE	G->T	major
45_B	Illumina	ON563414.3	94815	G	A	1	TRUE	GA>AA	FALSE	G->A	major
54_A	Illumina	ON563414.3	96297	G	A	1	TRUE	GA>AA	FALSE	G->A	major
65_B	ONT	ON563414.3	96548	T	G	NA	FALSE	other	FALSE	T->G	major
65_D	ONT	ON563414.3	96548	T	G	NA	FALSE	other	FALSE	T->G	major
12_A	Illumina	ON563414.3	98250	G	A	1	TRUE	GA>AA	FALSE	G->A	major
12_A	Illumina	ON563414.3	98472	G	A	1	FALSE	other	FALSE	G->A	major
12_A	Illumina	ON563414.3	98473	G	A	1	TRUE	GA>AA	FALSE	G->A	major
23_A	ONT	ON563414.3	98838	C	T	NA	TRUE	TC>TT	FALSE	C->T	major
33_A	ONT	ON563414.3	101258	G	A	NA	TRUE	GA>AA	FALSE	G->A	major
64_B	ONT	ON563414.3	105752	G	A	NA	TRUE	GA>AA	FALSE	G->A	major
53_A	Illumina	ON563414.3	108363	G	A	1	TRUE	GA>AA	FALSE	G->A	major
53_B	Illumina	ON563414.3	108363	G	A	1	TRUE	GA>AA	FALSE	G->A	major
27_A	ONT	ON563414.3	109828	G	A	NA	FALSE	other	FALSE	G->A	major
27_B	ONT	ON563414.3	109828	G	A	NA	FALSE	other	FALSE	G->A	major
27_F	ONT	ON563414.3	109828	G	A	NA	FALSE	other	FALSE	G->A	major
27_G	ONT	ON563414.3	109828	G	A	NA	FALSE	other	FALSE	G->A	major
12_A	Illumina	ON563414.3	111101	G	A	0.995238	TRUE	GA>AA	FALSE	G->A	major
53_B	Illumina	ON563414.3	111509	C	T	1	TRUE	TC>TT	FALSE	C->T	major
20_A	ONT	ON563414.3	116192	C	T	NA	TRUE	TC>TT	FALSE	C->T	major
46_B	Illumina	ON563414.3	118178	C	T	0.918259	TRUE	TC>TT	FALSE	C->T	major
46_A	Illumina	ON563414.3	118178	C	T	1	TRUE	TC>TT	FALSE	C->T	major
46_C	Illumina	ON563414.3	118178	C	T	1	TRUE	TC>TT	FALSE	C->T	major
20_A	ONT	ON563414.3	118178	C	T	NA	TRUE	TC>TT	FALSE	C->T	major
26_C	Illumina	ON563414.3	118438	C	T	1	TRUE	TC>TT	FALSE	C->T	major
38_A	Illumina	ON563414.3	118517	G	A	1	FALSE	other	FALSE	G->A	major
36_A	ONT	ON563414.3	118517	G	A	NA	FALSE	other	FALSE	G->A	major
36_B	ONT	ON563414.3	118517	G	A	NA	FALSE	other	FALSE	G->A	major
32_C	Illumina	ON563414.3	118934	A	C	0.998779	FALSE	other	FALSE	A->C	major
32_A	Illumina	ON563414.3	118934	A	C	0.998883	FALSE	other	FALSE	A->C	major
32_B	Illumina	ON563414.3	118934	A	C	1	FALSE	other	FALSE	A->C	major
4_A	Illumina	ON563414.3	118934	A	C	1	FALSE	other	FALSE	A->C	major
4_C	Illumina	ON563414.3	118934	A	C	1	FALSE	other	FALSE	A->C	major
4_B	ONT	ON563414.3	118934	A	C	NA	FALSE	other	FALSE	A->C	major
68_B	ONT	ON563414.3	118934	A	C	NA	FALSE	other	FALSE	A->C	major
68_C	ONT	ON563414.3	118934	A	C	NA	FALSE	other	FALSE	A->C	major
24_A	Illumina	ON563414.3	121121	C	T	0.990291	TRUE	TC>TT	FALSE	C->T	major
51_B	Illumina	ON563414.3	121121	C	T	0.996063	TRUE	TC>TT	FALSE	C->T	major
32_A	Illumina	ON563414.3	121121	C	T	0.998721	TRUE	TC>TT	FALSE	C->T	major
4_C	Illumina	ON563414.3	121121	C	T	0.999382	TRUE	TC>TT	FALSE	C->T	major
32_B	Illumina	ON563414.3	121121	C	T	1	TRUE	TC>TT	FALSE	C->T	major
32_C	Illumina	ON563414.3	121121	C	T	1	TRUE	TC>TT	FALSE	C->T	major
4_A	Illumina	ON563414.3	121121	C	T	1	TRUE	TC>TT	FALSE	C->T	major
52_B	Illumina	ON563414.3	121121	C	T	1	TRUE	TC>TT	FALSE	C->T	major
52_C	Illumina	ON563414.3	121121	C	T	1	TRUE	TC>TT	FALSE	C->T	major
54_A	Illumina	ON563414.3	121121	C	T	1	TRUE	TC>TT	FALSE	C->T	major
14_A	ONT	ON563414.3	121121	C	T	NA	TRUE	TC>TT	FALSE	C->T	major
16_A	ONT	ON563414.3	121121	C	T	NA	TRUE	TC>TT	FALSE	C->T	major
21_A	ONT	ON563414.3	121121	C	T	NA	TRUE	TC>TT	FALSE	C->T	major
25_A	ONT	ON563414.3	121121	C	T	NA	TRUE	TC>TT	FALSE	C->T	major
25_C	ONT	ON563414.3	121121	C	T	NA	TRUE	TC>TT	FALSE	C->T	major
25_D	ONT	ON563414.3	121121	C	T	NA	TRUE	TC>TT	FALSE	C->T	major
29_A	ONT	ON563414.3	121121	C	T	NA	TRUE	TC>TT	FALSE	C->T	major
29_B	ONT	ON563414.3	121121	C	T	NA	TRUE	TC>TT	FALSE	C->T	major
29_C	ONT	ON563414.3	121121	C	T	NA	TRUE	TC>TT	FALSE	C->T	major
37_A	ONT	ON563414.3	121121	C	T	NA	TRUE	TC>TT	FALSE	C->T	major
4_B	ONT	ON563414.3	121121	C	T	NA	TRUE	TC>TT	FALSE	C->T	major
5_A	ONT	ON563414.3	121121	C	T	NA	TRUE	TC>TT	FALSE	C->T	major
55_A	ONT	ON563414.3	121121	C	T	NA	TRUE	TC>TT	FALSE	C->T	major
62_A	ONT	ON563414.3	121121	C	T	NA	TRUE	TC>TT	FALSE	C->T	major
63_B	ONT	ON563414.3	121121	C	T	NA	TRUE	TC>TT	FALSE	C->T	major
63_C	ONT	ON563414.3	121121	C	T	NA	TRUE	TC>TT	FALSE	C->T	major
63_E	ONT	ON563414.3	121121	C	T	NA	TRUE	TC>TT	FALSE	C->T	major
66_C	ONT	ON563414.3	121121	C	T	NA	TRUE	TC>TT	FALSE	C->T	major
68_B	ONT	ON563414.3	121121	C	T	NA	TRUE	TC>TT	FALSE	C->T	major
68_C	ONT	ON563414.3	121121	C	T	NA	TRUE	TC>TT	FALSE	C->T	major
26_C	Illumina	ON563414.3	133816	G	A	0.846154	TRUE	GA>AA	TRUE	G->A	major
52_B	Illumina	ON563414.3	134112	C	T	0.962963	TRUE	TC>TT	FALSE	C->T	major
14_A	ONT	ON563414.3	134112	C	T	NA	TRUE	TC>TT	FALSE	C->T	major
25_A	ONT	ON563414.3	134112	C	T	NA	TRUE	TC>TT	FALSE	C->T	major
25_C	ONT	ON563414.3	134112	C	T	NA	TRUE	TC>TT	FALSE	C->T	major
25_D	ONT	ON563414.3	134112	C	T	NA	TRUE	TC>TT	FALSE	C->T	major
29_A	ONT	ON563414.3	134112	C	T	NA	TRUE	TC>TT	FALSE	C->T	major
29_B	ONT	ON563414.3	134112	C	T	NA	TRUE	TC>TT	FALSE	C->T	major
29_C	ONT	ON563414.3	134112	C	T	NA	TRUE	TC>TT	FALSE	C->T	major
37_A	ONT	ON563414.3	134112	C	T	NA	TRUE	TC>TT	FALSE	C->T	major
5_A	ONT	ON563414.3	134112	C	T	NA	TRUE	TC>TT	FALSE	C->T	major
62_A	ONT	ON563414.3	134112	C	T	NA	TRUE	TC>TT	FALSE	C->T	major
63_B	ONT	ON563414.3	134112	C	T	NA	TRUE	TC>TT	FALSE	C->T	major
63_C	ONT	ON563414.3	134112	C	T	NA	TRUE	TC>TT	FALSE	C->T	major
63_E	ONT	ON563414.3	134112	C	T	NA	TRUE	TC>TT	FALSE	C->T	major
33_A	ONT	ON563414.3	136254	C	T	NA	TRUE	TC>TT	FALSE	C->T	major
37_A	ONT	ON563414.3	138267	G	A	NA	TRUE	GA>AA	FALSE	G->A	major
66_D	ONT	ON563414.3	138588	C	T	NA	TRUE	TC>TT	FALSE	C->T	major
53_A	Illumina	ON563414.3	142636	C	T	1	TRUE	TC>TT	FALSE	C->T	major
53_B	Illumina	ON563414.3	142636	C	T	1	TRUE	TC>TT	FALSE	C->T	major
22_A	ONT	ON563414.3	142807	C	T	NA	TRUE	TC>TT	FALSE	C->T	major
33_A	ONT	ON563414.3	142807	C	T	NA	TRUE	TC>TT	FALSE	C->T	major
61_A	ONT	ON563414.3	142807	C	T	NA	TRUE	TC>TT	FALSE	C->T	major
9_A	ONT	ON563414.3	142807	C	T	NA	TRUE	TC>TT	FALSE	C->T	major
9_B	ONT	ON563414.3	142807	C	T	NA	TRUE	TC>TT	FALSE	C->T	major
9_C	ONT	ON563414.3	142807	C	T	NA	TRUE	TC>TT	FALSE	C->T	major
42_C	Illumina	ON563414.3	143799	G	A	0.998672	TRUE	GA>AA	FALSE	G->A	major
42_A	Illumina	ON563414.3	143799	G	A	1	TRUE	GA>AA	FALSE	G->A	major
42_B	Illumina	ON563414.3	143799	G	A	1	TRUE	GA>AA	FALSE	G->A	major
42_F	Illumina	ON563414.3	143799	G	A	1	TRUE	GA>AA	FALSE	G->A	major
42_G	Illumina	ON563414.3	143799	G	A	1	TRUE	GA>AA	FALSE	G->A	major
39_D	Illumina	ON563414.3	144366	C	T	1	TRUE	TC>TT	TRUE	C->T	major
39_G	Illumina	ON563414.3	144366	C	T	1	TRUE	TC>TT	TRUE	C->T	major
18_A	Illumina	ON563414.3	144566	G	A	1	FALSE	other	TRUE	G->A	major
7_A	Illumina	ON563414.3	144566	G	A	1	FALSE	other	TRUE	G->A	major
7_B	Illumina	ON563414.3	144566	G	A	1	FALSE	other	TRUE	G->A	major
16_A	ONT	ON563414.3	144905	G	A	NA	FALSE	other	FALSE	G->A	major
55_A	ONT	ON563414.3	144905	G	A	NA	FALSE	other	FALSE	G->A	major
66_C	ONT	ON563414.3	144905	G	A	NA	FALSE	other	FALSE	G->A	major
27_A	ONT	ON563414.3	146731	C	T	NA	TRUE	TC>TT	FALSE	C->T	major
27_B	ONT	ON563414.3	146731	C	T	NA	TRUE	TC>TT	FALSE	C->T	major
27_F	ONT	ON563414.3	146731	C	T	NA	TRUE	TC>TT	FALSE	C->T	major
27_G	ONT	ON563414.3	146731	C	T	NA	TRUE	TC>TT	FALSE	C->T	major
42_B	Illumina	ON563414.3	147178	C	T	0.995536	TRUE	TC>TT	FALSE	C->T	major
42_F	Illumina	ON563414.3	147178	C	T	0.997199	TRUE	TC>TT	FALSE	C->T	major
42_C	Illumina	ON563414.3	147178	C	T	0.997735	TRUE	TC>TT	FALSE	C->T	major
42_G	Illumina	ON563414.3	147178	C	T	1	TRUE	TC>TT	FALSE	C->T	major
65_B	ONT	ON563414.3	148278	C	T	NA	TRUE	TC>TT	TRUE	C->T	major
65_D	ONT	ON563414.3	148278	C	T	NA	TRUE	TC>TT	TRUE	C->T	major
33_A	ONT	ON563414.3	156439	C	T	NA	TRUE	TC>TT	TRUE	C->T	major
65_B	ONT	ON563414.3	158407	G	A	NA	TRUE	GA>AA	TRUE	G->A	major
65_B	ONT	ON563414.3	158407	G	A	NA	TRUE	GA>AA	TRUE	G->A	major
65_D	ONT	ON563414.3	158407	G	A	NA	TRUE	GA>AA	TRUE	G->A	major
65_D	ONT	ON563414.3	158407	G	A	NA	TRUE	GA>AA	TRUE	G->A	major
65_B	ONT	ON563414.3	159687	G	A	NA	FALSE	other	FALSE	G->A	major
65_D	ONT	ON563414.3	159687	G	A	NA	FALSE	other	FALSE	G->A	major
54_A	Illumina	ON563414.3	159993	G	A	1	TRUE	GA>AA	TRUE	G->A	major
38_A	Illumina	ON563414.3	160399	G	A	1	FALSE	other	TRUE	G->A	major
15_A	ONT	ON563414.3	160399	G	A	NA	FALSE	other	TRUE	G->A	major
36_A	ONT	ON563414.3	160399	G	A	NA	FALSE	other	TRUE	G->A	major
36_B	ONT	ON563414.3	160399	G	A	NA	FALSE	other	TRUE	G->A	major
18_A	Illumina	ON563414.3	170566	C	T	1	TRUE	TC>TT	FALSE	C->T	major
7_A	Illumina	ON563414.3	170566	C	T	1	TRUE	TC>TT	FALSE	C->T	major
7_B	Illumina	ON563414.3	170566	C	T	1	TRUE	TC>TT	FALSE	C->T	major
64_B	ONT	ON563414.3	170566	C	T	NA	TRUE	TC>TT	FALSE	C->T	major
60_A	Illumina	ON563414.3	173166	C	T	0.999344	TRUE	TC>TT	FALSE	C->T	major
60_D	Illumina	ON563414.3	173166	C	T	1	TRUE	TC>TT	FALSE	C->T	major
33_A	ONT	ON563414.3	174705	G	A	NA	TRUE	GA>AA	FALSE	G->A	major
27_A	ONT	ON563414.3	176226	G	A	NA	TRUE	GA>AA	FALSE	G->A	major
27_A	ONT	ON563414.3	176226	G	A	NA	TRUE	GA>AA	FALSE	G->A	major
27_B	ONT	ON563414.3	176226	G	A	NA	TRUE	GA>AA	FALSE	G->A	major
27_B	ONT	ON563414.3	176226	G	A	NA	TRUE	GA>AA	FALSE	G->A	major
27_F	ONT	ON563414.3	176226	G	A	NA	TRUE	GA>AA	FALSE	G->A	major
27_F	ONT	ON563414.3	176226	G	A	NA	TRUE	GA>AA	FALSE	G->A	major
27_G	ONT	ON563414.3	176226	G	A	NA	TRUE	GA>AA	FALSE	G->A	major
14_A	ONT	ON563414.3	177006	G	A	NA	TRUE	GA>AA	FALSE	G->A	major
25_A	ONT	ON563414.3	177006	G	A	NA	TRUE	GA>AA	FALSE	G->A	major
25_C	ONT	ON563414.3	177006	G	A	NA	TRUE	GA>AA	FALSE	G->A	major
25_D	ONT	ON563414.3	177006	G	A	NA	TRUE	GA>AA	FALSE	G->A	major
29_A	ONT	ON563414.3	177006	G	A	NA	TRUE	GA>AA	FALSE	G->A	major
29_B	ONT	ON563414.3	177006	G	A	NA	TRUE	GA>AA	FALSE	G->A	major
29_C	ONT	ON563414.3	177006	G	A	NA	TRUE	GA>AA	FALSE	G->A	major
37_A	ONT	ON563414.3	177006	G	A	NA	TRUE	GA>AA	FALSE	G->A	major
5_A	ONT	ON563414.3	177006	G	A	NA	TRUE	GA>AA	FALSE	G->A	major
62_A	ONT	ON563414.3	177006	G	A	NA	TRUE	GA>AA	FALSE	G->A	major
63_B	ONT	ON563414.3	177006	G	A	NA	TRUE	GA>AA	FALSE	G->A	major
63_C	ONT	ON563414.3	177006	G	A	NA	TRUE	GA>AA	FALSE	G->A	major
63_E	ONT	ON563414.3	177006	G	A	NA	TRUE	GA>AA	FALSE	G->A	major
34_A	Illumina	ON563414.3	179568	G	A	1	TRUE	GA>AA	FALSE	G->A	major
34_B	Illumina	ON563414.3	179568	G	A	1	TRUE	GA>AA	FALSE	G->A	major
12_A	Illumina	ON563414.3	182929	C	T	1	TRUE	TC>TT	FALSE	C->T	major
15_B	ONT	ON563414.3	183463	G	A	NA	TRUE	GA>AA	FALSE	G->A	major
42_C	Illumina	ON563414.3	186144	G	A	0.99887	TRUE	GA>AA	FALSE	G->A	major
34_A	Illumina	ON563414.3	186144	G	A	1	TRUE	GA>AA	FALSE	G->A	major
34_B	Illumina	ON563414.3	186144	G	A	1	TRUE	GA>AA	FALSE	G->A	major
42_A	Illumina	ON563414.3	186144	G	A	1	TRUE	GA>AA	FALSE	G->A	major
42_B	Illumina	ON563414.3	186144	G	A	1	TRUE	GA>AA	FALSE	G->A	major
42_F	Illumina	ON563414.3	186144	G	A	1	TRUE	GA>AA	FALSE	G->A	major
42_G	Illumina	ON563414.3	186144	G	A	1	TRUE	GA>AA	FALSE	G->A	major
32_A	Illumina	ON563414.3	187431	C	T	0.996911	TRUE	TC>TT	TRUE	C->T	major
4_C	Illumina	ON563414.3	187431	C	T	0.997218	TRUE	TC>TT	TRUE	C->T	major
32_C	Illumina	ON563414.3	187431	C	T	0.997608	TRUE	TC>TT	TRUE	C->T	major
4_A	Illumina	ON563414.3	187431	C	T	0.999393	TRUE	TC>TT	TRUE	C->T	major
32_B	Illumina	ON563414.3	187431	C	T	1	TRUE	TC>TT	TRUE	C->T	major
4_B	ONT	ON563414.3	187431	C	T	NA	TRUE	TC>TT	TRUE	C->T	major
68_B	ONT	ON563414.3	187431	C	T	NA	TRUE	TC>TT	TRUE	C->T	major
68_C	ONT	ON563414.3	187431	C	T	NA	TRUE	TC>TT	TRUE	C->T	major
16_A	ONT	ON563414.3	187806	G	A	NA	TRUE	GA>AA	TRUE	G->A	major
55_A	ONT	ON563414.3	187806	G	A	NA	TRUE	GA>AA	TRUE	G->A	major
66_C	ONT	ON563414.3	187806	G	A	NA	TRUE	GA>AA	TRUE	G->A	major
66_D	ONT	ON563414.3	187988	A	T	NA	FALSE	other	TRUE	A->T	major
27_A	ONT	ON563414.3	188278	G	A	NA	TRUE	GA>AA	TRUE	G->A	major
27_B	ONT	ON563414.3	188278	G	A	NA	TRUE	GA>AA	TRUE	G->A	major
27_F	ONT	ON563414.3	188278	G	A	NA	TRUE	GA>AA	TRUE	G->A	major
27_G	ONT	ON563414.3	188278	G	A	NA	TRUE	GA>AA	TRUE	G->A	major
39_D	Illumina	ON563414.3	188662	C	T	1	TRUE	TC>TT	FALSE	C->T	major
39_G	Illumina	ON563414.3	188662	C	T	1	TRUE	TC>TT	FALSE	C->T	major
39_H	Illumina	ON563414.3	188662	C	T	1	TRUE	TC>TT	FALSE	C->T	major
64_B	ONT	ON563414.3	188818	G	A	NA	TRUE	GA>AA	FALSE	G->A	major
52_B	Illumina	ON563414.3	190255	C	T	0.963964	TRUE	TC>TT	FALSE	C->T	major
16_A	ONT	ON563414.3	190255	C	T	NA	TRUE	TC>TT	FALSE	C->T	major
25_D	ONT	ON563414.3	190255	C	T	NA	TRUE	TC>TT	FALSE	C->T	major
37_A	ONT	ON563414.3	190255	C	T	NA	TRUE	TC>TT	FALSE	C->T	major
55_A	ONT	ON563414.3	190255	C	T	NA	TRUE	TC>TT	FALSE	C->T	major
2_A	ONT	ON563414.3	190639	G	A	NA	TRUE	GA>AA	FALSE	G->A	major

## Sheet: MINOR
SAMPLE	PLATFORM	REFERENCE_GENOME	POSITION	REFERENCE	ALTERNATIVE	ALTATIVE_FREQUENCY	APOBEC3_TARGET	PATTERN	INTERGENIC	MUTATION_TYPE	MAJOR_MINOR
39_L	Illumina	ON563414.3	6475	T	C	0.0555556	FALSE	other	TRUE	T->C	minor
39_L	Illumina	ON563414.3	6546	A	G	0.0714286	FALSE	other	TRUE	A->G	minor
51_B	Illumina	ON563414.3	6595	A	G	0.0625	FALSE	other	TRUE	A->G	minor
39_H	Illumina	ON563414.3	6605	T	C	0.0833333	FALSE	other	TRUE	T->C	minor
39_L	Illumina	ON563414.3	6617	T	A	0.0625	FALSE	other	TRUE	T->A	minor
39_L	Illumina	ON563414.3	6625	G	A	0.0555556	FALSE	other	TRUE	G->A	minor
41_A	Illumina	ON563414.3	6636	G	A	0.0512821	TRUE	GA>AA	TRUE	G->A	minor
39_L	Illumina	ON563414.3	6677	T	A	0.047619	FALSE	other	TRUE	T->A	minor
39_L	Illumina	ON563414.3	6694	A	G	0.047619	FALSE	other	TRUE	A->G	minor
39_B	Illumina	ON563414.3	6710	C	T	0.047619	FALSE	other	TRUE	C->T	minor
53_B	Illumina	ON563414.3	6820	G	A	0.0493827	FALSE	other	TRUE	G->A	minor
26_C	Illumina	ON563414.3	6887	C	T	0.0909091	TRUE	TC>TT	TRUE	C->T	minor
44_B	Illumina	ON563414.3	6908	G	A	0.0416667	FALSE	other	TRUE	G->A	minor
39_L	Illumina	ON563414.3	6916	A	G	0.0588235	FALSE	other	TRUE	A->G	minor
39_B	Illumina	ON563414.3	6930	A	T	0.0434783	FALSE	other	TRUE	A->T	minor
41_A	Illumina	ON563414.3	6948	G	A	0.0416667	FALSE	other	FALSE	G->A	minor
44_B	Illumina	ON563414.3	6961	T	C	0.0769231	FALSE	other	FALSE	T->C	minor
39_L	Illumina	ON563414.3	6981	A	G	0.0526316	FALSE	other	FALSE	A->G	minor
39_B	Illumina	ON563414.3	7012	C	T	0.0434783	FALSE	other	FALSE	C->T	minor
26_C	Illumina	ON563414.3	7038	G	A	0.0909091	FALSE	other	FALSE	G->A	minor
32_B	Illumina	ON563414.3	7060	T	C	0.047619	FALSE	other	FALSE	T->C	minor
26_C	Illumina	ON563414.3	7108	T	A	0.0625	FALSE	other	FALSE	T->A	minor
26_C	Illumina	ON563414.3	7109	T	C	0.0625	FALSE	other	FALSE	T->C	minor
26_C	Illumina	ON563414.3	7121	C	T	0.0833333	FALSE	other	FALSE	C->T	minor
32_B	Illumina	ON563414.3	7140	A	G	0.0454545	FALSE	other	FALSE	A->G	minor
51_B	Illumina	ON563414.3	7194	A	G	0.0909091	FALSE	other	TRUE	A->G	minor
32_B	Illumina	ON563414.3	7204	T	A	0.047619	FALSE	other	TRUE	T->A	minor
39_B	Illumina	ON563414.3	7226	A	G	0.0454545	FALSE	other	TRUE	A->G	minor
44_B	Illumina	ON563414.3	7236	C	T	0.0444444	TRUE	TC>TT	TRUE	C->T	minor
26_C	Illumina	ON563414.3	7253	G	A	0.0666667	FALSE	other	TRUE	G->A	minor
26_C	Illumina	ON563414.3	7260	G	A	0.0625	FALSE	other	TRUE	G->A	minor
26_C	Illumina	ON563414.3	7276	C	T	0.0769231	TRUE	TC>TT	TRUE	C->T	minor
51_B	Illumina	ON563414.3	7280	T	A	0.1	FALSE	other	TRUE	T->A	minor
39_H	Illumina	ON563414.3	7357	G	T	0.0909091	FALSE	other	TRUE	G->T	minor
39_L	Illumina	ON563414.3	7413	C	T	0.0555556	TRUE	TC>TT	TRUE	C->T	minor
32_B	Illumina	ON563414.3	7470	A	T	0.0833333	FALSE	other	TRUE	A->T	minor
41_A	Illumina	ON563414.3	7472	A	T	0.0606061	FALSE	other	TRUE	A->T	minor
39_L	Illumina	ON563414.3	7493	T	C	0.0625	FALSE	other	TRUE	T->C	minor
32_B	Illumina	ON563414.3	7532	G	T	0.105263	FALSE	other	TRUE	G->T	minor
3_A	Illumina	ON563414.3	7541	A	T	0.0416667	FALSE	other	TRUE	A->T	minor
42_A	Illumina	ON563414.3	7546	A	G	0.0909091	FALSE	other	TRUE	A->G	minor
32_B	Illumina	ON563414.3	7729	T	C	0.0689655	FALSE	other	FALSE	T->C	minor
32_B	Illumina	ON563414.3	7801	T	C	0.0416667	FALSE	other	FALSE	T->C	minor
39_H	Illumina	ON563414.3	7842	T	C	0.0454545	FALSE	other	FALSE	T->C	minor
39_H	Illumina	ON563414.3	7866	T	C	0.05	FALSE	other	FALSE	T->C	minor
26_C	Illumina	ON563414.3	7889	C	T	0.0555556	FALSE	other	FALSE	C->T	minor
39_H	Illumina	ON563414.3	7893	A	G	0.0555556	FALSE	other	FALSE	A->G	minor
26_C	Illumina	ON563414.3	7920	T	C	0.0555556	FALSE	other	FALSE	T->C	minor
51_B	Illumina	ON563414.3	7921	G	A	0.0666667	FALSE	other	FALSE	G->A	minor
39_H	Illumina	ON563414.3	7932	C	T	0.0714286	FALSE	other	FALSE	C->T	minor
39_H	Illumina	ON563414.3	7937	T	C	0.0769231	FALSE	other	FALSE	T->C	minor
39_B	Illumina	ON563414.3	7942	A	T	0.0454545	FALSE	other	FALSE	A->T	minor
39_B	Illumina	ON563414.3	7954	T	C	0.05	FALSE	other	FALSE	T->C	minor
26_C	Illumina	ON563414.3	7979	G	A	0.0833333	TRUE	GA>AA	FALSE	G->A	minor
44_B	Illumina	ON563414.3	7998	A	G	0.05	FALSE	other	FALSE	A->G	minor
41_A	Illumina	ON563414.3	8000	A	C	0.1	FALSE	other	FALSE	A->C	minor
32_B	Illumina	ON563414.3	8037	G	T	0.0555556	FALSE	other	TRUE	G->T	minor
39_B	Illumina	ON563414.3	8132	T	G	0.0434783	FALSE	other	TRUE	T->G	minor
41_A	Illumina	ON563414.3	8172	T	C	0.0434783	FALSE	other	TRUE	T->C	minor
42_A	Illumina	ON563414.3	8209	G	A	0.0434783	FALSE	other	TRUE	G->A	minor
26_C	Illumina	ON563414.3	8349	C	T	0.0454545	TRUE	TC>TT	TRUE	C->T	minor
26_C	Illumina	ON563414.3	8360	G	A	0.047619	FALSE	other	TRUE	G->A	minor
26_C	Illumina	ON563414.3	8372	T	A	0.047619	FALSE	other	TRUE	T->A	minor
39_H	Illumina	ON563414.3	8457	T	A	0.0625	FALSE	other	TRUE	T->A	minor
42_A	Illumina	ON563414.3	8469	C	T	0.0769231	TRUE	TC>TT	TRUE	C->T	minor
39_H	Illumina	ON563414.3	8486	C	A	0.0666667	FALSE	other	TRUE	C->A	minor
26_C	Illumina	ON563414.3	8492	G	A	0.0769231	FALSE	other	TRUE	G->A	minor
42_A	Illumina	ON563414.3	8526	T	C	0.0769231	FALSE	other	TRUE	T->C	minor
26_C	Illumina	ON563414.3	8528	G	A	0.0769231	TRUE	GA>AA	TRUE	G->A	minor
42_A	Illumina	ON563414.3	8532	A	G	0.0714286	FALSE	other	TRUE	A->G	minor
26_C	Illumina	ON563414.3	8561	G	T	0.0526316	FALSE	other	TRUE	G->T	minor
41_A	Illumina	ON563414.3	8591	A	G	0.056338	FALSE	other	TRUE	A->G	minor
26_C	Illumina	ON563414.3	8680	C	T	0.0909091	TRUE	TC>TT	TRUE	C->T	minor
39_B	Illumina	ON563414.3	8703	A	T	0.047619	FALSE	other	TRUE	A->T	minor
42_A	Illumina	ON563414.3	8722	A	G	0.0588235	FALSE	other	TRUE	A->G	minor
41_A	Illumina	ON563414.3	8881	A	G	0.05	FALSE	other	TRUE	A->G	minor
39_B	Illumina	ON563414.3	8935	T	C	0.0416667	FALSE	other	TRUE	T->C	minor
39_H	Illumina	ON563414.3	8950	G	T	0.1	FALSE	other	TRUE	G->T	minor
39_B	Illumina	ON563414.3	8955	T	C	0.05	FALSE	other	TRUE	T->C	minor
26_C	Illumina	ON563414.3	8958	C	A	0.0909091	FALSE	other	TRUE	C->A	minor
39_L	Illumina	ON563414.3	8966	T	A	0.0526316	FALSE	other	TRUE	T->A	minor
39_L	Illumina	ON563414.3	8968	C	A	0.0526316	FALSE	other	TRUE	C->A	minor
39_L	Illumina	ON563414.3	8969	T	G	0.0555556	FALSE	other	TRUE	T->G	minor
39_L	Illumina	ON563414.3	8971	T	A	0.0588235	FALSE	other	TRUE	T->A	minor
26_C	Illumina	ON563414.3	8983	T	A	0.0714286	FALSE	other	TRUE	T->A	minor
39_L	Illumina	ON563414.3	9006	C	A	0.05	FALSE	other	FALSE	C->A	minor
39_L	Illumina	ON563414.3	9013	G	A	0.0526316	TRUE	GA>AA	FALSE	G->A	minor
26_C	Illumina	ON563414.3	9016	T	G	0.05	FALSE	other	FALSE	T->G	minor
26_C	Illumina	ON563414.3	9017	C	T	0.05	TRUE	TC>TT	FALSE	C->T	minor
42_A	Illumina	ON563414.3	9022	A	T	0.0769231	FALSE	other	FALSE	A->T	minor
26_C	Illumina	ON563414.3	9022	A	T	0.0526316	FALSE	other	FALSE	A->T	minor
26_C	Illumina	ON563414.3	9024	A	T	0.0526316	FALSE	other	FALSE	A->T	minor
26_C	Illumina	ON563414.3	9026	G	C	0.05	FALSE	other	FALSE	G->C	minor
26_C	Illumina	ON563414.3	9032	A	C	0.0869565	FALSE	other	FALSE	A->C	minor
41_A	Illumina	ON563414.3	9116	C	A	0.0535714	FALSE	other	FALSE	C->A	minor
32_B	Illumina	ON563414.3	9168	T	C	0.0434783	FALSE	other	TRUE	T->C	minor
44_B	Illumina	ON563414.3	9218	A	G	0.0526316	FALSE	other	TRUE	A->G	minor
26_C	Illumina	ON563414.3	9226	T	A	0.0769231	FALSE	other	TRUE	T->A	minor
26_C	Illumina	ON563414.3	9228	T	A	0.0714286	FALSE	other	TRUE	T->A	minor
44_B	Illumina	ON563414.3	9233	A	G	0.0588235	FALSE	other	TRUE	A->G	minor
26_C	Illumina	ON563414.3	9244	C	T	0.0625	TRUE	TC>TT	TRUE	C->T	minor
44_B	Illumina	ON563414.3	9247	A	G	0.0416667	FALSE	other	TRUE	A->G	minor
32_B	Illumina	ON563414.3	9251	C	T	0.0454545	FALSE	other	TRUE	C->T	minor
39_B	Illumina	ON563414.3	9252	G	A	0.0714286	TRUE	GA>AA	TRUE	G->A	minor
39_B	Illumina	ON563414.3	9276	T	C	0.0625	FALSE	other	TRUE	T->C	minor
39_B	Illumina	ON563414.3	9348	A	G	0.0625	FALSE	other	TRUE	A->G	minor
44_B	Illumina	ON563414.3	9369	T	C	0.0434783	FALSE	other	TRUE	T->C	minor
26_C	Illumina	ON563414.3	9393	A	G	0.0833333	FALSE	other	TRUE	A->G	minor
26_C	Illumina	ON563414.3	9407	G	A	0.0833333	FALSE	other	TRUE	G->A	minor
39_B	Illumina	ON563414.3	9416	C	G	0.0434783	FALSE	other	TRUE	C->G	minor
32_B	Illumina	ON563414.3	9424	C	G	0.0526316	FALSE	other	TRUE	C->G	minor
39_H	Illumina	ON563414.3	9433	A	G	0.1	FALSE	other	TRUE	A->G	minor
39_H	Illumina	ON563414.3	9439	T	C	0.0909091	FALSE	other	TRUE	T->C	minor
41_A	Illumina	ON563414.3	9455	C	G	0.046875	FALSE	other	TRUE	C->G	minor
41_A	Illumina	ON563414.3	9464	T	G	0.046875	FALSE	other	TRUE	T->G	minor
42_A	Illumina	ON563414.3	9553	C	T	0.0833333	FALSE	other	TRUE	C->T	minor
26_C	Illumina	ON563414.3	9590	G	A	0.0434783	FALSE	other	TRUE	G->A	minor
26_C	Illumina	ON563414.3	9643	G	A	0.0555556	TRUE	GA>AA	FALSE	G->A	minor
39_H	Illumina	ON563414.3	9659	T	C	0.05	FALSE	other	FALSE	T->C	minor
42_A	Illumina	ON563414.3	9660	A	G	0.05	FALSE	other	FALSE	A->G	minor
41_A	Illumina	ON563414.3	9719	A	T	0.0581395	FALSE	other	FALSE	A->T	minor
39_H	Illumina	ON563414.3	9727	A	T	0.0416667	FALSE	other	FALSE	A->T	minor
39_H	Illumina	ON563414.3	9833	A	G	0.05	FALSE	other	FALSE	A->G	minor
41_A	Illumina	ON563414.3	10054	G	A	0.043956	TRUE	GA>AA	FALSE	G->A	minor
39_H	Illumina	ON563414.3	10115	A	G	0.047619	FALSE	other	FALSE	A->G	minor
32_B	Illumina	ON563414.3	10120	T	A	0.0434783	FALSE	other	FALSE	T->A	minor
39_H	Illumina	ON563414.3	10121	G	A	0.05	FALSE	other	FALSE	G->A	minor
32_B	Illumina	ON563414.3	10193	G	A	0.0625	FALSE	other	FALSE	G->A	minor
26_C	Illumina	ON563414.3	10240	C	T	0.0555556	FALSE	other	FALSE	C->T	minor
32_B	Illumina	ON563414.3	10281	T	C	0.0833333	FALSE	other	FALSE	T->C	minor
39_B	Illumina	ON563414.3	10346	T	A	0.0454545	FALSE	other	TRUE	T->A	minor
39_L	Illumina	ON563414.3	10354	G	A	0.047619	TRUE	GA>AA	TRUE	G->A	minor
26_C	Illumina	ON563414.3	10360	A	T	0.0909091	FALSE	other	TRUE	A->T	minor
26_C	Illumina	ON563414.3	10385	G	T	0.0769231	FALSE	other	TRUE	G->T	minor
39_L	Illumina	ON563414.3	10402	C	T	0.0714286	TRUE	TC>TT	TRUE	C->T	minor
39_L	Illumina	ON563414.3	10412	C	T	0.0666667	TRUE	TC>TT	TRUE	C->T	minor
26_C	Illumina	ON563414.3	10636	G	A	0.0454545	FALSE	other	FALSE	G->A	minor
32_B	Illumina	ON563414.3	10657	A	C	0.0416667	FALSE	other	FALSE	A->C	minor
42_A	Illumina	ON563414.3	10693	C	T	0.0526316	FALSE	other	FALSE	C->T	minor
39_H	Illumina	ON563414.3	10740	T	C	0.047619	FALSE	other	FALSE	T->C	minor
42_A	Illumina	ON563414.3	10746	C	T	0.0454545	TRUE	TC>TT	FALSE	C->T	minor
42_A	Illumina	ON563414.3	10757	G	A	0.05	TRUE	GA>AA	FALSE	G->A	minor
42_A	Illumina	ON563414.3	10796	T	A	0.0434783	FALSE	other	FALSE	T->A	minor
32_B	Illumina	ON563414.3	10833	G	A	0.0645161	TRUE	GA>AA	FALSE	G->A	minor
26_C	Illumina	ON563414.3	10885	A	G	0.0454545	FALSE	other	TRUE	A->G	minor
41_A	Illumina	ON563414.3	10904	A	T	0.0410959	FALSE	other	TRUE	A->T	minor
39_H	Illumina	ON563414.3	10921	G	T	0.0909091	FALSE	other	TRUE	G->T	minor
39_H	Illumina	ON563414.3	10986	G	A	0.1	FALSE	other	FALSE	G->A	minor
39_H	Illumina	ON563414.3	11014	A	G	0.0909091	FALSE	other	FALSE	A->G	minor
39_H	Illumina	ON563414.3	11028	T	C	0.0714286	FALSE	other	FALSE	T->C	minor
42_A	Illumina	ON563414.3	11075	C	T	0.0714286	FALSE	other	FALSE	C->T	minor
42_A	Illumina	ON563414.3	11150	C	A	0.0714286	FALSE	other	FALSE	C->A	minor
42_A	Illumina	ON563414.3	11156	G	T	0.0625	FALSE	other	FALSE	G->T	minor
26_C	Illumina	ON563414.3	11191	C	T	0.0588235	TRUE	TC>TT	FALSE	C->T	minor
32_B	Illumina	ON563414.3	11382	A	C	0.0416667	FALSE	other	FALSE	A->C	minor
26_C	Illumina	ON563414.3	11450	C	T	0.0555556	FALSE	other	FALSE	C->T	minor
26_C	Illumina	ON563414.3	11461	C	T	0.0666667	FALSE	other	FALSE	C->T	minor
26_C	Illumina	ON563414.3	11616	G	T	0.0434783	FALSE	other	FALSE	G->T	minor
26_C	Illumina	ON563414.3	11617	T	A	0.0454545	FALSE	other	FALSE	T->A	minor
26_C	Illumina	ON563414.3	11618	T	C	0.0454545	FALSE	other	FALSE	T->C	minor
26_C	Illumina	ON563414.3	11619	T	A	0.0454545	FALSE	other	FALSE	T->A	minor
26_C	Illumina	ON563414.3	11622	A	G	0.0555556	FALSE	other	FALSE	A->G	minor
41_A	Illumina	ON563414.3	11738	C	A	0.0540541	FALSE	other	FALSE	C->A	minor
26_C	Illumina	ON563414.3	11745	G	A	0.0769231	TRUE	GA>AA	FALSE	G->A	minor
41_A	Illumina	ON563414.3	11753	T	G	0.046729	FALSE	other	FALSE	T->G	minor
26_C	Illumina	ON563414.3	11875	T	C	0.047619	FALSE	other	FALSE	T->C	minor
42_A	Illumina	ON563414.3	11917	A	T	0.0416667	FALSE	other	FALSE	A->T	minor
42_A	Illumina	ON563414.3	11934	G	A	0.047619	TRUE	GA>AA	FALSE	G->A	minor
42_A	Illumina	ON563414.3	12017	C	A	0.0555556	FALSE	other	FALSE	C->A	minor
18_A	Illumina	ON563414.3	12028	C	T	0.309259	TRUE	TC>TT	FALSE	C->T	minor
42_A	Illumina	ON563414.3	12056	C	A	0.05	FALSE	other	FALSE	C->A	minor
32_B	Illumina	ON563414.3	12059	A	T	0.0434783	FALSE	other	FALSE	A->T	minor
26_C	Illumina	ON563414.3	12145	G	A	0.0714286	TRUE	GA>AA	FALSE	G->A	minor
53_B	Illumina	ON563414.3	12146	A	G	0.0465116	FALSE	other	FALSE	A->G	minor
42_A	Illumina	ON563414.3	12186	G	A	0.0625	TRUE	GA>AA	FALSE	G->A	minor
26_C	Illumina	ON563414.3	12213	A	C	0.0625	FALSE	other	FALSE	A->C	minor
26_C	Illumina	ON563414.3	12228	A	C	0.0526316	FALSE	other	FALSE	A->C	minor
26_C	Illumina	ON563414.3	12229	G	A	0.0526316	FALSE	other	FALSE	G->A	minor
32_B	Illumina	ON563414.3	12231	T	C	0.0434783	FALSE	other	FALSE	T->C	minor
42_A	Illumina	ON563414.3	12310	G	A	0.0454545	FALSE	other	FALSE	G->A	minor
39_H	Illumina	ON563414.3	12342	G	T	0.0833333	FALSE	other	FALSE	G->T	minor
26_C	Illumina	ON563414.3	12363	G	A	0.0555556	FALSE	other	FALSE	G->A	minor
26_C	Illumina	ON563414.3	12399	G	A	0.0625	FALSE	other	FALSE	G->A	minor
42_A	Illumina	ON563414.3	12443	C	T	0.05	TRUE	TC>TT	FALSE	C->T	minor
41_A	Illumina	ON563414.3	12606	A	G	0.0487805	FALSE	other	FALSE	A->G	minor
39_L	Illumina	ON563414.3	12639	T	C	0.0416667	FALSE	other	FALSE	T->C	minor
39_L	Illumina	ON563414.3	12647	G	A	0.0416667	TRUE	GA>AA	FALSE	G->A	minor
41_A	Illumina	ON563414.3	12677	C	T	0.0519481	FALSE	other	FALSE	C->T	minor
39_L	Illumina	ON563414.3	12682	C	T	0.0454545	TRUE	TC>TT	FALSE	C->T	minor
39_H	Illumina	ON563414.3	12690	T	C	0.05	FALSE	other	FALSE	T->C	minor
39_H	Illumina	ON563414.3	12691	G	T	0.047619	FALSE	other	FALSE	G->T	minor
26_C	Illumina	ON563414.3	12724	T	C	0.0909091	FALSE	other	FALSE	T->C	minor
39_H	Illumina	ON563414.3	12776	C	A	0.05	FALSE	other	FALSE	C->A	minor
41_A	Illumina	ON563414.3	12796	A	T	0.0561798	FALSE	other	FALSE	A->T	minor
26_C	Illumina	ON563414.3	12805	G	A	0.0714286	FALSE	other	FALSE	G->A	minor
42_A	Illumina	ON563414.3	12815	C	A	0.0416667	FALSE	other	FALSE	C->A	minor
32_B	Illumina	ON563414.3	12875	G	T	0.05	FALSE	other	FALSE	G->T	minor
26_C	Illumina	ON563414.3	12882	G	A	0.0408163	TRUE	GA>AA	FALSE	G->A	minor
39_H	Illumina	ON563414.3	13149	C	A	0.0434783	FALSE	other	FALSE	C->A	minor
42_A	Illumina	ON563414.3	13168	A	T	0.0434783	FALSE	other	FALSE	A->T	minor
39_H	Illumina	ON563414.3	13179	T	A	0.0454545	FALSE	other	FALSE	T->A	minor
39_H	Illumina	ON563414.3	13194	C	T	0.047619	FALSE	other	FALSE	C->T	minor
39_H	Illumina	ON563414.3	13213	C	T	0.0454545	FALSE	other	FALSE	C->T	minor
32_B	Illumina	ON563414.3	13222	A	C	0.0454545	FALSE	other	FALSE	A->C	minor
41_A	Illumina	ON563414.3	13322	T	G	0.193798	FALSE	other	TRUE	T->G	minor
41_A	Illumina	ON563414.3	13329	A	G	0.0963855	FALSE	other	TRUE	A->G	minor
41_A	Illumina	ON563414.3	13332	T	A	0.08	FALSE	other	TRUE	T->A	minor
41_A	Illumina	ON563414.3	13335	C	T	0.0821918	TRUE	TC>TT	TRUE	C->T	minor
39_L	Illumina	ON563414.3	13345	G	A	0.0666667	TRUE	GA>AA	TRUE	G->A	minor
42_A	Illumina	ON563414.3	13404	G	A	0.0434783	FALSE	other	FALSE	G->A	minor
26_C	Illumina	ON563414.3	13406	A	G	0.0454545	FALSE	other	FALSE	A->G	minor
26_C	Illumina	ON563414.3	13434	C	T	0.05	FALSE	other	FALSE	C->T	minor
26_C	Illumina	ON563414.3	13435	G	A	0.105263	FALSE	other	FALSE	G->A	minor
42_A	Illumina	ON563414.3	13444	G	A	0.0434783	TRUE	GA>AA	FALSE	G->A	minor
26_C	Illumina	ON563414.3	13450	C	T	0.0434783	FALSE	other	FALSE	C->T	minor
26_C	Illumina	ON563414.3	13489	A	G	0.05	FALSE	other	FALSE	A->G	minor
26_C	Illumina	ON563414.3	13489	A	T	0.05	FALSE	other	FALSE	A->T	minor
26_C	Illumina	ON563414.3	13497	A	C	0.0555556	FALSE	other	FALSE	A->C	minor
26_C	Illumina	ON563414.3	13499	T	C	0.0555556	FALSE	other	FALSE	T->C	minor
39_H	Illumina	ON563414.3	13500	T	C	0.0588235	FALSE	other	FALSE	T->C	minor
26_C	Illumina	ON563414.3	13504	T	C	0.0526316	FALSE	other	FALSE	T->C	minor
26_C	Illumina	ON563414.3	13505	C	A	0.0526316	FALSE	other	FALSE	C->A	minor
26_C	Illumina	ON563414.3	13507	A	T	0.0625	FALSE	other	FALSE	A->T	minor
42_A	Illumina	ON563414.3	13584	A	T	0.0526316	FALSE	other	FALSE	A->T	minor
32_B	Illumina	ON563414.3	13595	G	A	0.0434783	FALSE	other	FALSE	G->A	minor
39_H	Illumina	ON563414.3	13655	T	A	0.0454545	FALSE	other	FALSE	T->A	minor
42_A	Illumina	ON563414.3	13690	T	A	0.0625	FALSE	other	FALSE	T->A	minor
39_L	Illumina	ON563414.3	13709	A	T	0.0625	FALSE	other	FALSE	A->T	minor
39_B	Illumina	ON563414.3	13724	C	T	0.0909091	TRUE	TC>TT	FALSE	C->T	minor
39_L	Illumina	ON563414.3	13748	A	G	0.0833333	FALSE	other	FALSE	A->G	minor
39_L	Illumina	ON563414.3	13763	T	A	0.0666667	FALSE	other	FALSE	T->A	minor
42_A	Illumina	ON563414.3	13764	A	G	0.0769231	FALSE	other	FALSE	A->G	minor
39_B	Illumina	ON563414.3	13794	A	G	0.0454545	FALSE	other	FALSE	A->G	minor
39_B	Illumina	ON563414.3	13806	G	A	0.047619	FALSE	other	FALSE	G->A	minor
39_L	Illumina	ON563414.3	13809	C	T	0.0714286	FALSE	other	FALSE	C->T	minor
42_A	Illumina	ON563414.3	13875	A	T	0.1	FALSE	other	FALSE	A->T	minor
44_C	Illumina	ON563414.3	13907	T	C	0.0512821	FALSE	other	FALSE	T->C	minor
39_B	Illumina	ON563414.3	13989	G	A	0.0625	FALSE	other	FALSE	G->A	minor
44_B	Illumina	ON563414.3	13998	T	C	0.0666667	FALSE	other	FALSE	T->C	minor
44_B	Illumina	ON563414.3	14018	C	T	0.0434783	TRUE	TC>TT	FALSE	C->T	minor
26_C	Illumina	ON563414.3	14110	A	G	0.0909091	FALSE	other	FALSE	A->G	minor
26_C	Illumina	ON563414.3	14112	T	C	0.0833333	FALSE	other	FALSE	T->C	minor
26_C	Illumina	ON563414.3	14118	T	A	0.0769231	FALSE	other	FALSE	T->A	minor
48_C	Illumina	ON563414.3	14132	C	A	0.0416667	FALSE	other	FALSE	C->A	minor
44_B	Illumina	ON563414.3	14151	G	C	0.0588235	FALSE	other	FALSE	G->C	minor
42_A	Illumina	ON563414.3	14153	A	G	0.1	FALSE	other	FALSE	A->G	minor
3_A	Illumina	ON563414.3	14190	A	G	0.0454545	FALSE	other	FALSE	A->G	minor
26_C	Illumina	ON563414.3	14196	G	A	0.0909091	FALSE	other	FALSE	G->A	minor
41_A	Illumina	ON563414.3	14204	T	A	0.0740741	FALSE	other	FALSE	T->A	minor
44_B	Illumina	ON563414.3	14205	T	A	0.0833333	FALSE	other	FALSE	T->A	minor
44_C	Illumina	ON563414.3	14216	A	T	0.0416667	FALSE	other	FALSE	A->T	minor
41_A	Illumina	ON563414.3	14237	T	G	0.0454545	FALSE	other	FALSE	T->G	minor
52_B	Illumina	ON563414.3	14242	T	C	0.0555556	FALSE	other	FALSE	T->C	minor
41_A	Illumina	ON563414.3	14257	T	A	0.05	FALSE	other	FALSE	T->A	minor
41_A	Illumina	ON563414.3	14277	T	G	0.0526316	FALSE	other	FALSE	T->G	minor
41_A	Illumina	ON563414.3	14284	A	T	0.0952381	FALSE	other	FALSE	A->T	minor
52_B	Illumina	ON563414.3	14284	A	T	0.047619	FALSE	other	FALSE	A->T	minor
53_A	Illumina	ON563414.3	14294	C	G	0.0416667	FALSE	other	FALSE	C->G	minor
41_A	Illumina	ON563414.3	14301	A	T	0.047619	FALSE	other	FALSE	A->T	minor
45_B	Illumina	ON563414.3	14312	T	C	0.0625	FALSE	other	FALSE	T->C	minor
39_K	Illumina	ON563414.3	14328	C	T	0.0434783	FALSE	other	FALSE	C->T	minor
53_A	Illumina	ON563414.3	14336	G	C	0.0416667	FALSE	other	FALSE	G->C	minor
53_A	Illumina	ON563414.3	14346	A	T	0.0416667	FALSE	other	FALSE	A->T	minor
41_A	Illumina	ON563414.3	14347	T	G	0.0666667	FALSE	other	FALSE	T->G	minor
41_A	Illumina	ON563414.3	14375	C	A	0.0588235	FALSE	other	FALSE	C->A	minor
26_B	Illumina	ON563414.3	14395	G	T	0.0625	FALSE	other	FALSE	G->T	minor
53_A	Illumina	ON563414.3	14425	T	C	0.0454545	FALSE	other	FALSE	T->C	minor
44_C	Illumina	ON563414.3	14427	A	T	0.0769231	FALSE	other	FALSE	A->T	minor
53_A	Illumina	ON563414.3	14432	A	C	0.047619	FALSE	other	FALSE	A->C	minor
53_B	Illumina	ON563414.3	14461	G	C	0.0454545	FALSE	other	FALSE	G->C	minor
53_B	Illumina	ON563414.3	14472	A	T	0.047619	FALSE	other	FALSE	A->T	minor
41_A	Illumina	ON563414.3	14474	C	G	0.05	FALSE	other	FALSE	C->G	minor
39_G	Illumina	ON563414.3	14491	A	G	0.0666667	FALSE	other	FALSE	A->G	minor
41_A	Illumina	ON563414.3	14497	T	G	0.047619	FALSE	other	FALSE	T->G	minor
39_H	Illumina	ON563414.3	14784	G	A	0.1	FALSE	other	FALSE	G->A	minor
26_C	Illumina	ON563414.3	14784	G	A	0.0909091	FALSE	other	FALSE	G->A	minor
39_L	Illumina	ON563414.3	14812	T	C	0.0833333	FALSE	other	FALSE	T->C	minor
26_C	Illumina	ON563414.3	14840	C	T	0.1	TRUE	TC>TT	FALSE	C->T	minor
39_B	Illumina	ON563414.3	14881	T	A	0.0588235	FALSE	other	FALSE	T->A	minor
39_H	Illumina	ON563414.3	14927	C	T	0.0625	TRUE	TC>TT	FALSE	C->T	minor
39_B	Illumina	ON563414.3	14948	T	C	0.0454545	FALSE	other	FALSE	T->C	minor
39_B	Illumina	ON563414.3	14976	A	C	0.05	FALSE	other	FALSE	A->C	minor
32_B	Illumina	ON563414.3	14976	A	T	0.0714286	FALSE	other	FALSE	A->T	minor
3_A	Illumina	ON563414.3	15003	T	C	0.0526316	FALSE	other	FALSE	T->C	minor
39_B	Illumina	ON563414.3	15014	G	C	0.0526316	FALSE	other	FALSE	G->C	minor
39_B	Illumina	ON563414.3	15028	T	A	0.047619	FALSE	other	FALSE	T->A	minor
39_B	Illumina	ON563414.3	15046	G	T	0.0416667	FALSE	other	FALSE	G->T	minor
39_B	Illumina	ON563414.3	15052	A	C	0.0769231	FALSE	other	FALSE	A->C	minor
26_C	Illumina	ON563414.3	15123	G	A	0.0833333	FALSE	other	FALSE	G->A	minor
26_C	Illumina	ON563414.3	15159	C	T	0.0625	FALSE	other	FALSE	C->T	minor
26_C	Illumina	ON563414.3	15166	G	A	0.0625	FALSE	other	FALSE	G->A	minor
26_C	Illumina	ON563414.3	15185	C	T	0.0769231	TRUE	TC>TT	FALSE	C->T	minor
26_C	Illumina	ON563414.3	15193	G	A	0.0625	FALSE	other	FALSE	G->A	minor
26_C	Illumina	ON563414.3	15194	G	A	0.0625	TRUE	GA>AA	FALSE	G->A	minor
26_C	Illumina	ON563414.3	15264	G	A	0.0666667	TRUE	GA>AA	FALSE	G->A	minor
39_H	Illumina	ON563414.3	15265	A	G	0.0588235	FALSE	other	FALSE	A->G	minor
39_L	Illumina	ON563414.3	15279	A	T	0.0833333	FALSE	other	FALSE	A->T	minor
26_C	Illumina	ON563414.3	15281	C	T	0.0769231	FALSE	other	FALSE	C->T	minor
39_L	Illumina	ON563414.3	15293	G	T	0.047619	FALSE	other	TRUE	G->T	minor
26_C	Illumina	ON563414.3	15359	G	A	0.0588235	FALSE	other	TRUE	G->A	minor
26_C	Illumina	ON563414.3	15384	T	A	0.0555556	FALSE	other	TRUE	T->A	minor
39_H	Illumina	ON563414.3	15393	A	T	0.0416667	FALSE	other	TRUE	A->T	minor
26_C	Illumina	ON563414.3	15398	T	C	0.0454545	FALSE	other	TRUE	T->C	minor
32_B	Illumina	ON563414.3	15420	G	T	0.0666667	FALSE	other	TRUE	G->T	minor
26_C	Illumina	ON563414.3	15425	G	A	0.0434783	TRUE	GA>AA	TRUE	G->A	minor
26_C	Illumina	ON563414.3	15448	A	G	0.0434783	FALSE	other	TRUE	A->G	minor
32_B	Illumina	ON563414.3	15461	A	G	0.0625	FALSE	other	TRUE	A->G	minor
34_B	Illumina	ON563414.3	15497	C	T	0.578231	TRUE	TC>TT	TRUE	C->T	minor
34_A	Illumina	ON563414.3	15497	C	T	0.1	TRUE	TC>TT	TRUE	C->T	minor
26_C	Illumina	ON563414.3	15558	T	G	0.05	FALSE	other	TRUE	T->G	minor
26_C	Illumina	ON563414.3	15562	G	A	0.05	FALSE	other	TRUE	G->A	minor
39_B	Illumina	ON563414.3	15664	G	T	0.047619	FALSE	other	TRUE	G->T	minor
39_B	Illumina	ON563414.3	15738	C	T	0.0666667	FALSE	other	TRUE	C->T	minor
3_A	Illumina	ON563414.3	15799	T	A	0.0434783	FALSE	other	TRUE	T->A	minor
39_B	Illumina	ON563414.3	15826	A	G	0.0833333	FALSE	other	TRUE	A->G	minor
39_L	Illumina	ON563414.3	15860	A	G	0.0769231	FALSE	other	TRUE	A->G	minor
39_B	Illumina	ON563414.3	15866	G	A	0.0454545	FALSE	other	TRUE	G->A	minor
39_B	Illumina	ON563414.3	15872	G	A	0.0434783	FALSE	other	TRUE	G->A	minor
26_C	Illumina	ON563414.3	15907	G	T	0.0714286	FALSE	other	TRUE	G->T	minor
42_A	Illumina	ON563414.3	15979	G	T	0.0666667	FALSE	other	FALSE	G->T	minor
39_H	Illumina	ON563414.3	16133	T	C	0.0714286	FALSE	other	FALSE	T->C	minor
26_C	Illumina	ON563414.3	16189	G	A	0.0714286	FALSE	other	FALSE	G->A	minor
26_C	Illumina	ON563414.3	16194	G	A	0.0588235	FALSE	other	FALSE	G->A	minor
26_C	Illumina	ON563414.3	16214	A	C	0.0434783	FALSE	other	FALSE	A->C	minor
26_C	Illumina	ON563414.3	16240	C	T	0.047619	FALSE	other	FALSE	C->T	minor
39_H	Illumina	ON563414.3	16281	A	G	0.0555556	FALSE	other	FALSE	A->G	minor
39_H	Illumina	ON563414.3	16322	C	T	0.0555556	FALSE	other	FALSE	C->T	minor
32_B	Illumina	ON563414.3	16326	A	T	0.047619	FALSE	other	FALSE	A->T	minor
39_H	Illumina	ON563414.3	16358	C	G	0.0625	FALSE	other	FALSE	C->G	minor
41_A	Illumina	ON563414.3	16409	C	T	0.0508475	FALSE	other	TRUE	C->T	minor
41_A	Illumina	ON563414.3	16418	A	T	0.166667	FALSE	other	TRUE	A->T	minor
41_A	Illumina	ON563414.3	16427	A	G	0.0434783	FALSE	other	TRUE	A->G	minor
39_B	Illumina	ON563414.3	16442	T	C	0.0434783	FALSE	other	TRUE	T->C	minor
32_B	Illumina	ON563414.3	16530	G	T	0.0526316	FALSE	other	TRUE	G->T	minor
42_A	Illumina	ON563414.3	16538	G	T	0.0588235	FALSE	other	TRUE	G->T	minor
32_B	Illumina	ON563414.3	16599	A	T	0.0588235	FALSE	other	TRUE	A->T	minor
26_C	Illumina	ON563414.3	16666	G	A	0.0666667	TRUE	GA>AA	FALSE	G->A	minor
28_A	Illumina	ON563414.3	16693	G	A	0.0797251	TRUE	GA>AA	FALSE	G->A	minor
26_C	Illumina	ON563414.3	16693	G	A	0.0588235	TRUE	GA>AA	FALSE	G->A	minor
39_H	Illumina	ON563414.3	16713	T	C	0.0526316	FALSE	other	FALSE	T->C	minor
26_C	Illumina	ON563414.3	16728	A	T	0.0526316	FALSE	other	FALSE	A->T	minor
26_C	Illumina	ON563414.3	16741	C	T	0.0526316	FALSE	other	FALSE	C->T	minor
32_B	Illumina	ON563414.3	16742	G	A	0.0454545	TRUE	GA>AA	FALSE	G->A	minor
26_C	Illumina	ON563414.3	16764	C	A	0.0588235	FALSE	other	FALSE	C->A	minor
26_C	Illumina	ON563414.3	16765	G	A	0.0588235	TRUE	GA>AA	FALSE	G->A	minor
26_C	Illumina	ON563414.3	16926	C	T	0.0769231	TRUE	TC>TT	FALSE	C->T	minor
42_A	Illumina	ON563414.3	16930	C	T	0.05	FALSE	other	FALSE	C->T	minor
41_A	Illumina	ON563414.3	16932	G	C	0.0909091	FALSE	other	FALSE	G->C	minor
32_B	Illumina	ON563414.3	17044	C	A	0.047619	FALSE	other	FALSE	C->A	minor
42_A	Illumina	ON563414.3	17065	C	T	0.0454545	TRUE	TC>TT	FALSE	C->T	minor
26_C	Illumina	ON563414.3	17084	C	T	0.0714286	TRUE	TC>TT	FALSE	C->T	minor
32_B	Illumina	ON563414.3	17125	G	T	0.0555556	FALSE	other	TRUE	G->T	minor
32_B	Illumina	ON563414.3	17233	A	G	0.0434783	FALSE	other	FALSE	A->G	minor
42_A	Illumina	ON563414.3	17290	T	G	0.05	FALSE	other	FALSE	T->G	minor
41_A	Illumina	ON563414.3	17295	G	A	0.0430108	TRUE	GA>AA	FALSE	G->A	minor
42_A	Illumina	ON563414.3	17316	T	C	0.0454545	FALSE	other	FALSE	T->C	minor
39_H	Illumina	ON563414.3	17378	T	C	0.0714286	FALSE	other	FALSE	T->C	minor
39_H	Illumina	ON563414.3	17442	T	A	0.0666667	FALSE	other	FALSE	T->A	minor
32_B	Illumina	ON563414.3	17446	T	A	0.0434783	FALSE	other	FALSE	T->A	minor
39_H	Illumina	ON563414.3	17448	C	T	0.0588235	FALSE	other	FALSE	C->T	minor
26_C	Illumina	ON563414.3	17452	C	T	0.05	TRUE	TC>TT	FALSE	C->T	minor
26_C	Illumina	ON563414.3	17466	G	A	0.0555556	TRUE	GA>AA	FALSE	G->A	minor
26_C	Illumina	ON563414.3	17473	G	A	0.0555556	FALSE	other	FALSE	G->A	minor
43_A	Illumina	ON563414.3	17508	C	T	0.190476	TRUE	TC>TT	FALSE	C->T	minor
32_B	Illumina	ON563414.3	17514	T	C	0.0434783	FALSE	other	FALSE	T->C	minor
41_A	Illumina	ON563414.3	17525	T	A	0.046729	FALSE	other	FALSE	T->A	minor
26_C	Illumina	ON563414.3	17544	A	G	0.0588235	FALSE	other	FALSE	A->G	minor
26_C	Illumina	ON563414.3	17545	T	G	0.0555556	FALSE	other	FALSE	T->G	minor
26_C	Illumina	ON563414.3	17549	C	T	0.05	TRUE	TC>TT	FALSE	C->T	minor
42_A	Illumina	ON563414.3	17600	C	T	0.05	FALSE	other	FALSE	C->T	minor
26_C	Illumina	ON563414.3	17617	G	A	0.05	TRUE	GA>AA	FALSE	G->A	minor
26_C	Illumina	ON563414.3	17626	G	A	0.1	FALSE	other	FALSE	G->A	minor
26_C	Illumina	ON563414.3	17658	C	T	0.0666667	TRUE	TC>TT	FALSE	C->T	minor
41_A	Illumina	ON563414.3	17743	T	G	0.0555556	FALSE	other	FALSE	T->G	minor
32_B	Illumina	ON563414.3	17824	G	T	0.0434783	FALSE	other	FALSE	G->T	minor
41_A	Illumina	ON563414.3	17866	A	G	0.116279	FALSE	other	TRUE	A->G	minor
39_L	Illumina	ON563414.3	17870	A	T	0.0769231	FALSE	other	TRUE	A->T	minor
41_A	Illumina	ON563414.3	17872	C	G	0.0697674	FALSE	other	TRUE	C->G	minor
41_A	Illumina	ON563414.3	17873	C	G	0.0697674	FALSE	other	TRUE	C->G	minor
41_A	Illumina	ON563414.3	17879	C	T	0.196078	TRUE	TC>TT	TRUE	C->T	minor
53_B	Illumina	ON563414.3	17966	C	A	0.0454545	FALSE	other	FALSE	C->A	minor
26_C	Illumina	ON563414.3	17975	C	T	0.0625	FALSE	other	FALSE	C->T	minor
26_C	Illumina	ON563414.3	18007	G	A	0.0588235	FALSE	other	FALSE	G->A	minor
26_C	Illumina	ON563414.3	18015	C	T	0.0625	TRUE	TC>TT	FALSE	C->T	minor
32_B	Illumina	ON563414.3	18031	A	G	0.0434783	FALSE	other	FALSE	A->G	minor
32_B	Illumina	ON563414.3	18034	A	G	0.0416667	FALSE	other	FALSE	A->G	minor
39_H	Illumina	ON563414.3	18049	G	T	0.0526316	FALSE	other	FALSE	G->T	minor
32_B	Illumina	ON563414.3	18083	A	T	0.05	FALSE	other	FALSE	A->T	minor
32_B	Illumina	ON563414.3	18102	T	G	0.047619	FALSE	other	FALSE	T->G	minor
43_A	Illumina	ON563414.3	18109	C	T	0.195122	TRUE	TC>TT	FALSE	C->T	minor
39_H	Illumina	ON563414.3	18131	T	C	0.0454545	FALSE	other	FALSE	T->C	minor
43_A	Illumina	ON563414.3	18150	C	T	0.194357	TRUE	TC>TT	FALSE	C->T	minor
43_A	Illumina	ON563414.3	18182	C	T	0.205212	TRUE	TC>TT	FALSE	C->T	minor
26_C	Illumina	ON563414.3	18258	A	G	0.0416667	FALSE	other	FALSE	A->G	minor
32_B	Illumina	ON563414.3	18283	A	G	0.05	FALSE	other	FALSE	A->G	minor
26_C	Illumina	ON563414.3	18289	A	G	0.0434783	FALSE	other	FALSE	A->G	minor
26_C	Illumina	ON563414.3	18318	G	A	0.047619	FALSE	other	FALSE	G->A	minor
26_C	Illumina	ON563414.3	18355	A	G	0.1	FALSE	other	FALSE	A->G	minor
44_B	Illumina	ON563414.3	18432	C	T	0.0434783	FALSE	other	FALSE	C->T	minor
45_B	Illumina	ON563414.3	18445	C	T	0.0625	TRUE	TC>TT	FALSE	C->T	minor
39_B	Illumina	ON563414.3	18509	T	C	0.0588235	FALSE	other	FALSE	T->C	minor
41_A	Illumina	ON563414.3	18583	C	A	0.0434783	FALSE	other	FALSE	C->A	minor
39_B	Illumina	ON563414.3	18601	A	T	0.05	FALSE	other	FALSE	A->T	minor
39_B	Illumina	ON563414.3	18645	A	T	0.0454545	FALSE	other	FALSE	A->T	minor
48_B	Illumina	ON563414.3	18706	T	A	0.0454545	FALSE	other	FALSE	T->A	minor
39_B	Illumina	ON563414.3	18759	G	A	0.0434783	FALSE	other	FALSE	G->A	minor
26_C	Illumina	ON563414.3	18786	G	A	0.0714286	TRUE	GA>AA	FALSE	G->A	minor
26_C	Illumina	ON563414.3	18786	G	A	0.0714286	TRUE	GA>AA	FALSE	G->A	minor
39_B	Illumina	ON563414.3	18858	C	A	0.0454545	FALSE	other	FALSE	C->A	minor
44_B	Illumina	ON563414.3	18871	T	C	0.0434783	FALSE	other	FALSE	T->C	minor
26_C	Illumina	ON563414.3	19108	G	A	0.05	FALSE	other	FALSE	G->A	minor
26_C	Illumina	ON563414.3	19117	C	T	0.0555556	TRUE	TC>TT	FALSE	C->T	minor
39_L	Illumina	ON563414.3	19143	T	A	0.047619	FALSE	other	FALSE	T->A	minor
39_L	Illumina	ON563414.3	19200	A	G	0.0434783	FALSE	other	TRUE	A->G	minor
39_L	Illumina	ON563414.3	19234	G	A	0.666667	TRUE	GA>AA	TRUE	G->A	minor
26_C	Illumina	ON563414.3	19255	C	T	0.0833333	FALSE	other	TRUE	C->T	minor
39_L	Illumina	ON563414.3	19256	G	A	0.0588235	FALSE	other	TRUE	G->A	minor
45_B	Illumina	ON563414.3	19308	T	A	0.0434783	FALSE	other	TRUE	T->A	minor
44_B	Illumina	ON563414.3	19315	G	A	0.047619	FALSE	other	TRUE	G->A	minor
39_G	Illumina	ON563414.3	19338	A	G	0.05	FALSE	other	TRUE	A->G	minor
39_G	Illumina	ON563414.3	19366	T	A	0.047619	FALSE	other	TRUE	T->A	minor
52_B	Illumina	ON563414.3	19368	A	T	0.0434783	FALSE	other	TRUE	A->T	minor
52_B	Illumina	ON563414.3	19371	A	T	0.0454545	FALSE	other	TRUE	A->T	minor
44_C	Illumina	ON563414.3	19385	G	T	0.0416667	FALSE	other	FALSE	G->T	minor
39_K	Illumina	ON563414.3	19438	G	A	0.0425532	TRUE	GA>AA	FALSE	G->A	minor
44_B	Illumina	ON563414.3	19447	A	G	0.0555556	FALSE	other	FALSE	A->G	minor
48_B	Illumina	ON563414.3	19468	C	T	0.0487805	TRUE	TC>TT	FALSE	C->T	minor
44_B	Illumina	ON563414.3	19470	T	C	0.0416667	FALSE	other	FALSE	T->C	minor
41_A	Illumina	ON563414.3	19517	C	A	0.0625	FALSE	other	FALSE	C->A	minor
39_L	Illumina	ON563414.3	19570	G	T	0.0769231	FALSE	other	FALSE	G->T	minor
26_C	Illumina	ON563414.3	19610	A	G	0.0833333	FALSE	other	FALSE	A->G	minor
26_C	Illumina	ON563414.3	19737	T	C	0.047619	FALSE	other	FALSE	T->C	minor
39_H	Illumina	ON563414.3	19751	G	A	0.0769231	FALSE	other	FALSE	G->A	minor
26_C	Illumina	ON563414.3	19763	G	A	0.0434783	FALSE	other	FALSE	G->A	minor
26_C	Illumina	ON563414.3	19765	A	G	0.0434783	FALSE	other	FALSE	A->G	minor
42_A	Illumina	ON563414.3	19856	T	A	0.0909091	FALSE	other	FALSE	T->A	minor
42_A	Illumina	ON563414.3	19866	T	C	0.0909091	FALSE	other	FALSE	T->C	minor
41_A	Illumina	ON563414.3	19911	C	G	0.0519481	FALSE	other	FALSE	C->G	minor
39_L	Illumina	ON563414.3	19931	G	A	0.0526316	TRUE	GA>AA	FALSE	G->A	minor
39_H	Illumina	ON563414.3	19944	T	C	0.0909091	FALSE	other	FALSE	T->C	minor
26_C	Illumina	ON563414.3	19949	C	T	0.0833333	FALSE	other	FALSE	C->T	minor
26_C	Illumina	ON563414.3	19967	G	A	0.0909091	FALSE	other	FALSE	G->A	minor
26_C	Illumina	ON563414.3	19972	A	G	0.0909091	FALSE	other	FALSE	A->G	minor
26_C	Illumina	ON563414.3	19973	T	G	0.0909091	FALSE	other	FALSE	T->G	minor
39_H	Illumina	ON563414.3	19981	A	G	0.0909091	FALSE	other	FALSE	A->G	minor
26_C	Illumina	ON563414.3	20028	G	A	0.1	TRUE	GA>AA	TRUE	G->A	minor
39_B	Illumina	ON563414.3	20032	G	A	0.0769231	FALSE	other	TRUE	G->A	minor
39_H	Illumina	ON563414.3	20037	T	C	0.0909091	FALSE	other	TRUE	T->C	minor
39_G	Illumina	ON563414.3	20048	T	C	0.0465116	FALSE	other	TRUE	T->C	minor
39_L	Illumina	ON563414.3	20107	A	G	0.0666667	FALSE	other	FALSE	A->G	minor
42_A	Illumina	ON563414.3	20263	A	C	0.0833333	FALSE	other	FALSE	A->C	minor
32_B	Illumina	ON563414.3	20321	A	T	0.0833333	FALSE	other	FALSE	A->T	minor
42_A	Illumina	ON563414.3	20387	C	T	0.1	TRUE	TC>TT	FALSE	C->T	minor
26_C	Illumina	ON563414.3	20394	G	A	0.05	TRUE	GA>AA	FALSE	G->A	minor
39_H	Illumina	ON563414.3	20428	T	G	0.0909091	FALSE	other	TRUE	T->G	minor
41_A	Illumina	ON563414.3	20429	A	G	0.0483871	FALSE	other	TRUE	A->G	minor
39_L	Illumina	ON563414.3	20532	T	A	0.0833333	FALSE	other	TRUE	T->A	minor
26_C	Illumina	ON563414.3	20588	C	T	0.0909091	FALSE	other	FALSE	C->T	minor
39_H	Illumina	ON563414.3	20596	C	T	0.0714286	FALSE	other	FALSE	C->T	minor
39_L	Illumina	ON563414.3	20620	C	T	0.0434783	FALSE	other	FALSE	C->T	minor
26_C	Illumina	ON563414.3	20625	C	A	0.0833333	FALSE	other	FALSE	C->A	minor
42_A	Illumina	ON563414.3	20631	T	C	0.0588235	FALSE	other	FALSE	T->C	minor
26_C	Illumina	ON563414.3	20749	G	A	0.0666667	TRUE	GA>AA	FALSE	G->A	minor
42_A	Illumina	ON563414.3	20752	T	G	0.0909091	FALSE	other	FALSE	T->G	minor
26_C	Illumina	ON563414.3	20761	T	G	0.0666667	FALSE	other	FALSE	T->G	minor
3_A	Illumina	ON563414.3	20806	T	C	0.0555556	FALSE	other	FALSE	T->C	minor
39_B	Illumina	ON563414.3	20815	G	T	0.0526316	FALSE	other	FALSE	G->T	minor
41_A	Illumina	ON563414.3	20838	A	G	0.0416667	FALSE	other	FALSE	A->G	minor
39_B	Illumina	ON563414.3	20852	T	C	0.0625	FALSE	other	FALSE	T->C	minor
39_H	Illumina	ON563414.3	20876	T	C	0.1	FALSE	other	FALSE	T->C	minor
41_A	Illumina	ON563414.3	20921	A	G	0.05	FALSE	other	FALSE	A->G	minor
3_A	Illumina	ON563414.3	20927	T	C	0.0454545	FALSE	other	FALSE	T->C	minor
44_B	Illumina	ON563414.3	20932	A	G	0.047619	FALSE	other	FALSE	A->G	minor
44_B	Illumina	ON563414.3	20937	A	T	0.0416667	FALSE	other	FALSE	A->T	minor
39_H	Illumina	ON563414.3	20967	T	C	0.0714286	FALSE	other	FALSE	T->C	minor
44_B	Illumina	ON563414.3	20990	G	C	0.0588235	FALSE	other	FALSE	G->C	minor
26_C	Illumina	ON563414.3	21024	C	A	0.1	FALSE	other	FALSE	C->A	minor
41_A	Illumina	ON563414.3	21024	C	T	0.0454545	FALSE	other	FALSE	C->T	minor
39_B	Illumina	ON563414.3	21026	T	A	0.0714286	FALSE	other	FALSE	T->A	minor
44_B	Illumina	ON563414.3	21056	T	C	0.047619	FALSE	other	FALSE	T->C	minor
39_L	Illumina	ON563414.3	21076	C	T	0.0833333	FALSE	other	FALSE	C->T	minor
39_B	Illumina	ON563414.3	21077	G	T	0.0555556	FALSE	other	FALSE	G->T	minor
39_B	Illumina	ON563414.3	21145	C	T	0.714286	TRUE	TC>TT	FALSE	C->T	minor
39_L	Illumina	ON563414.3	21238	C	T	0.047619	FALSE	other	FALSE	C->T	minor
26_C	Illumina	ON563414.3	21247	C	T	0.0714286	FALSE	other	FALSE	C->T	minor
39_B	Illumina	ON563414.3	21257	A	G	0.0416667	FALSE	other	FALSE	A->G	minor
26_C	Illumina	ON563414.3	21344	C	T	0.0833333	FALSE	other	FALSE	C->T	minor
42_A	Illumina	ON563414.3	21397	G	A	0.0769231	TRUE	GA>AA	FALSE	G->A	minor
26_C	Illumina	ON563414.3	21443	G	T	0.1	FALSE	other	FALSE	G->T	minor
42_A	Illumina	ON563414.3	21464	A	G	0.0666667	FALSE	other	FALSE	A->G	minor
39_H	Illumina	ON563414.3	21482	C	T	0.0833333	FALSE	other	FALSE	C->T	minor
26_C	Illumina	ON563414.3	21592	C	T	0.047619	TRUE	TC>TT	FALSE	C->T	minor
42_A	Illumina	ON563414.3	21593	G	T	0.0555556	FALSE	other	FALSE	G->T	minor
26_C	Illumina	ON563414.3	21613	C	A	0.0555556	FALSE	other	FALSE	C->A	minor
39_H	Illumina	ON563414.3	21623	A	G	0.0769231	FALSE	other	FALSE	A->G	minor
39_H	Illumina	ON563414.3	21644	T	A	0.0714286	FALSE	other	FALSE	T->A	minor
26_C	Illumina	ON563414.3	21652	C	T	0.0555556	TRUE	TC>TT	FALSE	C->T	minor
26_C	Illumina	ON563414.3	21704	C	T	0.0555556	TRUE	TC>TT	FALSE	C->T	minor
39_H	Illumina	ON563414.3	21714	A	G	0.0526316	FALSE	other	FALSE	A->G	minor
39_L	Illumina	ON563414.3	21717	A	G	0.0416667	FALSE	other	FALSE	A->G	minor
39_H	Illumina	ON563414.3	21722	T	A	0.05	FALSE	other	FALSE	T->A	minor
39_H	Illumina	ON563414.3	21780	A	G	0.0454545	FALSE	other	FALSE	A->G	minor
42_A	Illumina	ON563414.3	21788	A	G	0.0666667	FALSE	other	FALSE	A->G	minor
42_A	Illumina	ON563414.3	21908	A	G	0.0588235	FALSE	other	FALSE	A->G	minor
39_H	Illumina	ON563414.3	21934	T	A	0.0454545	FALSE	other	FALSE	T->A	minor
39_H	Illumina	ON563414.3	21934	T	C	0.0454545	FALSE	other	FALSE	T->C	minor
39_H	Illumina	ON563414.3	21942	T	C	0.047619	FALSE	other	FALSE	T->C	minor
39_H	Illumina	ON563414.3	21948	A	T	0.0454545	FALSE	other	FALSE	A->T	minor
32_B	Illumina	ON563414.3	22009	A	G	0.0454545	FALSE	other	FALSE	A->G	minor
39_H	Illumina	ON563414.3	22027	A	G	0.0666667	FALSE	other	FALSE	A->G	minor
39_H	Illumina	ON563414.3	22034	A	G	0.0588235	FALSE	other	FALSE	A->G	minor
26_C	Illumina	ON563414.3	22036	C	T	0.0571429	FALSE	other	FALSE	C->T	minor
42_A	Illumina	ON563414.3	22126	A	G	0.0625	FALSE	other	FALSE	A->G	minor
39_L	Illumina	ON563414.3	22165	C	T	0.0416667	FALSE	other	FALSE	C->T	minor
39_H	Illumina	ON563414.3	22173	T	C	0.0666667	FALSE	other	FALSE	T->C	minor
26_C	Illumina	ON563414.3	22206	C	T	0.0434783	TRUE	TC>TT	FALSE	C->T	minor
39_H	Illumina	ON563414.3	22209	T	C	0.0769231	FALSE	other	FALSE	T->C	minor
39_L	Illumina	ON563414.3	22254	T	C	0.0454545	FALSE	other	FALSE	T->C	minor
42_A	Illumina	ON563414.3	22305	C	T	0.0714286	TRUE	TC>TT	FALSE	C->T	minor
26_C	Illumina	ON563414.3	22339	G	A	0.1	FALSE	other	FALSE	G->A	minor
44_C	Illumina	ON563414.3	22427	A	G	0.0454545	FALSE	other	FALSE	A->G	minor
39_K	Illumina	ON563414.3	22443	A	G	0.0512821	FALSE	other	FALSE	A->G	minor
44_C	Illumina	ON563414.3	22456	T	G	0.047619	FALSE	other	TRUE	T->G	minor
3_A	Illumina	ON563414.3	22463	T	G	0.05	FALSE	other	TRUE	T->G	minor
44_B	Illumina	ON563414.3	22544	T	C	0.0526316	FALSE	other	FALSE	T->C	minor
41_A	Illumina	ON563414.3	22549	T	C	0.0454545	FALSE	other	FALSE	T->C	minor
39_L	Illumina	ON563414.3	22601	A	C	0.0714286	FALSE	other	FALSE	A->C	minor
44_B	Illumina	ON563414.3	22609	T	A	0.0434783	FALSE	other	FALSE	T->A	minor
39_B	Illumina	ON563414.3	22616	C	T	0.0454545	FALSE	other	FALSE	C->T	minor
26_C	Illumina	ON563414.3	22733	C	T	0.0714286	FALSE	other	FALSE	C->T	minor
39_H	Illumina	ON563414.3	22744	T	C	0.0909091	FALSE	other	FALSE	T->C	minor
26_C	Illumina	ON563414.3	22747	G	A	0.0666667	TRUE	GA>AA	FALSE	G->A	minor
26_C	Illumina	ON563414.3	22748	A	C	0.0625	FALSE	other	FALSE	A->C	minor
32_B	Illumina	ON563414.3	22778	T	C	0.0625	FALSE	other	FALSE	T->C	minor
32_B	Illumina	ON563414.3	22782	G	A	0.0666667	FALSE	other	FALSE	G->A	minor
41_A	Illumina	ON563414.3	22845	C	G	0.080292	FALSE	other	FALSE	C->G	minor
42_A	Illumina	ON563414.3	22967	C	A	0.0555556	FALSE	other	FALSE	C->A	minor
32_B	Illumina	ON563414.3	23075	C	A	0.0714286	FALSE	other	FALSE	C->A	minor
26_C	Illumina	ON563414.3	23098	G	T	0.0625	FALSE	other	FALSE	G->T	minor
26_C	Illumina	ON563414.3	23100	G	A	0.0588235	FALSE	other	FALSE	G->A	minor
26_C	Illumina	ON563414.3	23127	G	A	0.0555556	TRUE	GA>AA	FALSE	G->A	minor
26_C	Illumina	ON563414.3	23130	T	A	0.0555556	FALSE	other	FALSE	T->A	minor
26_C	Illumina	ON563414.3	23135	G	A	0.0526316	TRUE	GA>AA	FALSE	G->A	minor
26_C	Illumina	ON563414.3	23156	T	G	0.0588235	FALSE	other	FALSE	T->G	minor
3_A	Illumina	ON563414.3	23193	C	T	0.0416667	FALSE	other	TRUE	C->T	minor
44_B	Illumina	ON563414.3	23226	A	T	0.0714286	FALSE	other	TRUE	A->T	minor
45_B	Illumina	ON563414.3	23232	T	C	0.047619	FALSE	other	TRUE	T->C	minor
39_H	Illumina	ON563414.3	23242	C	A	0.181818	FALSE	other	TRUE	C->A	minor
42_A	Illumina	ON563414.3	23328	C	T	0.1	TRUE	TC>TT	FALSE	C->T	minor
26_C	Illumina	ON563414.3	23402	T	A	0.0625	FALSE	other	FALSE	T->A	minor
26_C	Illumina	ON563414.3	23418	C	T	0.0625	TRUE	TC>TT	FALSE	C->T	minor
26_C	Illumina	ON563414.3	23428	C	T	0.0625	TRUE	TC>TT	FALSE	C->T	minor
32_B	Illumina	ON563414.3	23450	A	G	0.05	FALSE	other	FALSE	A->G	minor
39_H	Illumina	ON563414.3	23557	G	T	0.0769231	FALSE	other	FALSE	G->T	minor
26_C	Illumina	ON563414.3	23638	G	A	0.0555556	FALSE	other	FALSE	G->A	minor
26_C	Illumina	ON563414.3	23643	G	A	0.0555556	TRUE	GA>AA	FALSE	G->A	minor
39_H	Illumina	ON563414.3	23656	G	T	0.0666667	FALSE	other	FALSE	G->T	minor
41_A	Illumina	ON563414.3	23716	A	T	0.0612245	FALSE	other	FALSE	A->T	minor
39_H	Illumina	ON563414.3	23723	A	T	0.0454545	FALSE	other	FALSE	A->T	minor
42_A	Illumina	ON563414.3	23726	A	G	0.0714286	FALSE	other	FALSE	A->G	minor
42_A	Illumina	ON563414.3	23798	A	T	0.047619	FALSE	other	FALSE	A->T	minor
39_H	Illumina	ON563414.3	23812	T	A	0.0526316	FALSE	other	FALSE	T->A	minor
39_H	Illumina	ON563414.3	23814	G	A	0.0526316	FALSE	other	FALSE	G->A	minor
26_C	Illumina	ON563414.3	23819	T	C	0.0416667	FALSE	other	FALSE	T->C	minor
42_A	Illumina	ON563414.3	23843	A	T	0.047619	FALSE	other	FALSE	A->T	minor
42_A	Illumina	ON563414.3	23864	T	C	0.0434783	FALSE	other	FALSE	T->C	minor
32_B	Illumina	ON563414.3	23865	C	T	0.0555556	TRUE	TC>TT	FALSE	C->T	minor
32_B	Illumina	ON563414.3	23887	A	C	0.0666667	FALSE	other	FALSE	A->C	minor
41_A	Illumina	ON563414.3	23895	G	C	0.0416667	FALSE	other	FALSE	G->C	minor
26_C	Illumina	ON563414.3	23975	G	A	0.0454545	FALSE	other	FALSE	G->A	minor
26_C	Illumina	ON563414.3	24025	T	A	0.0909091	FALSE	other	FALSE	T->A	minor
39_H	Illumina	ON563414.3	24046	A	G	0.0625	FALSE	other	FALSE	A->G	minor
42_A	Illumina	ON563414.3	24087	A	T	0.0588235	FALSE	other	FALSE	A->T	minor
39_H	Illumina	ON563414.3	24104	G	A	0.0625	TRUE	GA>AA	FALSE	G->A	minor
39_H	Illumina	ON563414.3	24175	T	C	0.0526316	FALSE	other	TRUE	T->C	minor
39_H	Illumina	ON563414.3	24204	T	C	0.0625	FALSE	other	TRUE	T->C	minor
53_B	Illumina	ON563414.3	24315	C	T	0.0444444	FALSE	other	TRUE	C->T	minor
3_A	Illumina	ON563414.3	24337	T	A	0.0416667	FALSE	other	TRUE	T->A	minor
26_C	Illumina	ON563414.3	24485	C	T	0.0434783	FALSE	other	FALSE	C->T	minor
39_H	Illumina	ON563414.3	24551	T	C	0.0625	FALSE	other	FALSE	T->C	minor
26_C	Illumina	ON563414.3	24730	T	G	0.0526316	FALSE	other	FALSE	T->G	minor
26_C	Illumina	ON563414.3	24742	T	A	0.0416667	FALSE	other	FALSE	T->A	minor
42_A	Illumina	ON563414.3	24776	T	C	0.0625	FALSE	other	FALSE	T->C	minor
26_C	Illumina	ON563414.3	24904	C	T	0.0625	FALSE	other	FALSE	C->T	minor
26_C	Illumina	ON563414.3	24993	G	T	0.05	FALSE	other	FALSE	G->T	minor
26_C	Illumina	ON563414.3	25022	A	G	0.0526316	FALSE	other	FALSE	A->G	minor
32_B	Illumina	ON563414.3	25023	G	A	0.05	TRUE	GA>AA	FALSE	G->A	minor
26_C	Illumina	ON563414.3	25083	G	A	0.0526316	FALSE	other	FALSE	G->A	minor
26_C	Illumina	ON563414.3	25264	T	C	0.0555556	FALSE	other	FALSE	T->C	minor
39_B	Illumina	ON563414.3	25312	A	G	0.0416667	FALSE	other	FALSE	A->G	minor
52_B	Illumina	ON563414.3	25388	A	G	0.0535714	FALSE	other	FALSE	A->G	minor
32_B	Illumina	ON563414.3	25443	A	G	0.0833333	FALSE	other	FALSE	A->G	minor
32_B	Illumina	ON563414.3	25464	C	T	0.0666667	FALSE	other	FALSE	C->T	minor
44_B	Illumina	ON563414.3	25473	G	A	0.0666667	TRUE	GA>AA	FALSE	G->A	minor
39_B	Illumina	ON563414.3	25493	C	T	0.0625	TRUE	TC>TT	FALSE	C->T	minor
3_A	Illumina	ON563414.3	25525	T	C	0.0555556	FALSE	other	TRUE	T->C	minor
32_B	Illumina	ON563414.3	25537	G	T	0.0588235	FALSE	other	TRUE	G->T	minor
39_B	Illumina	ON563414.3	25542	A	G	0.0625	FALSE	other	TRUE	A->G	minor
39_B	Illumina	ON563414.3	25580	T	A	0.0588235	FALSE	other	TRUE	T->A	minor
39_B	Illumina	ON563414.3	25582	A	G	0.0625	FALSE	other	TRUE	A->G	minor
44_B	Illumina	ON563414.3	25595	T	C	0.047619	FALSE	other	TRUE	T->C	minor
3_A	Illumina	ON563414.3	25621	C	T	0.0454545	FALSE	other	TRUE	C->T	minor
39_B	Illumina	ON563414.3	25653	T	C	0.047619	FALSE	other	FALSE	T->C	minor
32_B	Illumina	ON563414.3	25750	C	T	0.0416667	FALSE	other	FALSE	C->T	minor
26_C	Illumina	ON563414.3	25786	G	A	0.0434783	FALSE	other	TRUE	G->A	minor
41_A	Illumina	ON563414.3	25809	G	A	0.0434783	TRUE	GA>AA	TRUE	G->A	minor
26_C	Illumina	ON563414.3	25838	T	A	0.0833333	FALSE	other	TRUE	T->A	minor
26_C	Illumina	ON563414.3	25862	A	G	0.1	FALSE	other	FALSE	A->G	minor
42_A	Illumina	ON563414.3	25863	G	A	0.0555556	FALSE	other	FALSE	G->A	minor
32_B	Illumina	ON563414.3	25867	C	T	0.0526316	FALSE	other	FALSE	C->T	minor
39_B	Illumina	ON563414.3	25877	T	G	0.047619	FALSE	other	FALSE	T->G	minor
39_H	Illumina	ON563414.3	26027	A	G	0.0714286	FALSE	other	FALSE	A->G	minor
42_A	Illumina	ON563414.3	26041	T	C	0.0714286	FALSE	other	FALSE	T->C	minor
42_A	Illumina	ON563414.3	26088	T	C	0.0625	FALSE	other	FALSE	T->C	minor
42_A	Illumina	ON563414.3	26109	A	G	0.0625	FALSE	other	FALSE	A->G	minor
42_A	Illumina	ON563414.3	26111	G	A	0.0588235	FALSE	other	FALSE	G->A	minor
42_A	Illumina	ON563414.3	26130	T	C	0.05	FALSE	other	FALSE	T->C	minor
32_B	Illumina	ON563414.3	26201	T	C	0.05	FALSE	other	FALSE	T->C	minor
41_A	Illumina	ON563414.3	26232	C	A	0.0493827	FALSE	other	FALSE	C->A	minor
39_H	Illumina	ON563414.3	26270	C	A	0.0434783	FALSE	other	FALSE	C->A	minor
42_A	Illumina	ON563414.3	26283	T	A	0.0714286	FALSE	other	FALSE	T->A	minor
42_A	Illumina	ON563414.3	26350	C	A	0.0666667	FALSE	other	FALSE	C->A	minor
32_B	Illumina	ON563414.3	26440	T	C	0.047619	FALSE	other	FALSE	T->C	minor
42_A	Illumina	ON563414.3	26455	T	C	0.1	FALSE	other	FALSE	T->C	minor
39_H	Illumina	ON563414.3	26502	C	T	0.0666667	FALSE	other	FALSE	C->T	minor
42_A	Illumina	ON563414.3	26565	A	G	0.0909091	FALSE	other	FALSE	A->G	minor
26_C	Illumina	ON563414.3	26655	A	T	0.0714286	FALSE	other	FALSE	A->T	minor
32_B	Illumina	ON563414.3	26669	A	G	0.0588235	FALSE	other	FALSE	A->G	minor
41_A	Illumina	ON563414.3	26749	A	G	0.047619	FALSE	other	FALSE	A->G	minor
32_B	Illumina	ON563414.3	26763	A	T	0.0588235	FALSE	other	FALSE	A->T	minor
42_A	Illumina	ON563414.3	26817	C	T	0.0625	TRUE	TC>TT	FALSE	C->T	minor
32_B	Illumina	ON563414.3	26851	T	C	0.0625	FALSE	other	FALSE	T->C	minor
39_H	Illumina	ON563414.3	26893	T	A	0.0714286	FALSE	other	FALSE	T->A	minor
41_A	Illumina	ON563414.3	26920	G	A	0.0491803	FALSE	other	FALSE	G->A	minor
39_B	Illumina	ON563414.3	26986	A	T	0.0454545	FALSE	other	FALSE	A->T	minor
42_A	Illumina	ON563414.3	26989	T	C	0.0769231	FALSE	other	FALSE	T->C	minor
39_L	Illumina	ON563414.3	27010	T	A	0.0714286	FALSE	other	FALSE	T->A	minor
42_A	Illumina	ON563414.3	27033	A	G	0.0833333	FALSE	other	FALSE	A->G	minor
39_L	Illumina	ON563414.3	27054	C	T	0.0833333	TRUE	TC>TT	FALSE	C->T	minor
32_B	Illumina	ON563414.3	27054	C	T	0.0555556	TRUE	TC>TT	FALSE	C->T	minor
39_H	Illumina	ON563414.3	27072	G	A	0.0588235	TRUE	GA>AA	FALSE	G->A	minor
39_H	Illumina	ON563414.3	27072	G	T	0.0588235	FALSE	other	FALSE	G->T	minor
32_B	Illumina	ON563414.3	27086	A	C	0.05	FALSE	other	FALSE	A->C	minor
26_C	Illumina	ON563414.3	27187	T	C	0.0555556	FALSE	other	FALSE	T->C	minor
42_A	Illumina	ON563414.3	27205	C	T	0.0434783	FALSE	other	FALSE	C->T	minor
32_B	Illumina	ON563414.3	27260	C	T	0.0555556	FALSE	other	FALSE	C->T	minor
39_H	Illumina	ON563414.3	27349	C	T	0.0526316	TRUE	TC>TT	FALSE	C->T	minor
42_A	Illumina	ON563414.3	27462	C	T	0.05	TRUE	TC>TT	FALSE	C->T	minor
42_A	Illumina	ON563414.3	27476	A	G	0.0526316	FALSE	other	FALSE	A->G	minor
39_H	Illumina	ON563414.3	27494	T	C	0.0588235	FALSE	other	FALSE	T->C	minor
26_C	Illumina	ON563414.3	27512	G	A	0.0666667	FALSE	other	FALSE	G->A	minor
42_A	Illumina	ON563414.3	27593	A	G	0.0454545	FALSE	other	FALSE	A->G	minor
39_H	Illumina	ON563414.3	27711	C	T	0.0526316	FALSE	other	FALSE	C->T	minor
26_C	Illumina	ON563414.3	27783	G	A	0.0434783	FALSE	other	FALSE	G->A	minor
26_C	Illumina	ON563414.3	27837	C	T	0.0454545	FALSE	other	FALSE	C->T	minor
32_B	Illumina	ON563414.3	27844	G	A	0.0588235	FALSE	other	FALSE	G->A	minor
26_C	Illumina	ON563414.3	27876	G	A	0.0454545	TRUE	GA>AA	FALSE	G->A	minor
26_C	Illumina	ON563414.3	27887	A	G	0.0555556	FALSE	other	FALSE	A->G	minor
39_H	Illumina	ON563414.3	28011	A	G	0.0769231	FALSE	other	TRUE	A->G	minor
39_B	Illumina	ON563414.3	28038	G	A	0.0416667	TRUE	GA>AA	TRUE	G->A	minor
39_H	Illumina	ON563414.3	28073	A	G	0.0555556	FALSE	other	TRUE	A->G	minor
39_H	Illumina	ON563414.3	28077	A	G	0.0526316	FALSE	other	TRUE	A->G	minor
26_C	Illumina	ON563414.3	28084	G	A	0.0666667	FALSE	other	TRUE	G->A	minor
39_G	Illumina	ON563414.3	28125	T	C	0.0461538	FALSE	other	FALSE	T->C	minor
26_C	Illumina	ON563414.3	28129	G	A	0.0416667	TRUE	GA>AA	FALSE	G->A	minor
39_L	Illumina	ON563414.3	28151	T	A	0.0454545	FALSE	other	FALSE	T->A	minor
39_L	Illumina	ON563414.3	28176	C	A	0.047619	FALSE	other	FALSE	C->A	minor
32_B	Illumina	ON563414.3	28183	A	T	0.0555556	FALSE	other	FALSE	A->T	minor
26_C	Illumina	ON563414.3	28189	G	C	0.0454545	FALSE	other	FALSE	G->C	minor
26_C	Illumina	ON563414.3	28195	A	T	0.05	FALSE	other	FALSE	A->T	minor
39_H	Illumina	ON563414.3	28255	T	A	0.0833333	FALSE	other	FALSE	T->A	minor
26_C	Illumina	ON563414.3	28278	G	T	0.0434783	FALSE	other	FALSE	G->T	minor
32_B	Illumina	ON563414.3	28303	C	T	0.05	FALSE	other	FALSE	C->T	minor
39_L	Illumina	ON563414.3	28308	C	T	0.0526316	FALSE	other	FALSE	C->T	minor
39_H	Illumina	ON563414.3	28316	T	C	0.0769231	FALSE	other	FALSE	T->C	minor
39_H	Illumina	ON563414.3	28376	C	A	0.0526316	FALSE	other	FALSE	C->A	minor
26_C	Illumina	ON563414.3	28402	T	C	0.0434783	FALSE	other	FALSE	T->C	minor
39_H	Illumina	ON563414.3	28409	C	A	0.0555556	FALSE	other	FALSE	C->A	minor
39_H	Illumina	ON563414.3	28415	G	A	0.0666667	TRUE	GA>AA	FALSE	G->A	minor
39_L	Illumina	ON563414.3	28460	C	T	0.05	TRUE	TC>TT	FALSE	C->T	minor
39_H	Illumina	ON563414.3	28462	G	A	0.0434783	TRUE	GA>AA	FALSE	G->A	minor
26_C	Illumina	ON563414.3	28466	C	T	0.0434783	TRUE	TC>TT	FALSE	C->T	minor
32_B	Illumina	ON563414.3	28552	A	G	0.0714286	FALSE	other	FALSE	A->G	minor
39_H	Illumina	ON563414.3	28565	A	G	0.0555556	FALSE	other	TRUE	A->G	minor
39_H	Illumina	ON563414.3	28582	T	C	0.0714286	FALSE	other	TRUE	T->C	minor
39_H	Illumina	ON563414.3	28787	T	A	0.0833333	FALSE	other	FALSE	T->A	minor
42_A	Illumina	ON563414.3	28789	A	G	0.0555556	FALSE	other	FALSE	A->G	minor
39_L	Illumina	ON563414.3	28798	A	T	0.0434783	FALSE	other	FALSE	A->T	minor
32_B	Illumina	ON563414.3	28827	A	T	0.0526316	FALSE	other	FALSE	A->T	minor
26_C	Illumina	ON563414.3	28830	C	T	0.047619	FALSE	other	FALSE	C->T	minor
26_C	Illumina	ON563414.3	28884	C	T	0.2	TRUE	TC>TT	FALSE	C->T	minor
39_B	Illumina	ON563414.3	28886	T	C	0.047619	FALSE	other	FALSE	T->C	minor
41_A	Illumina	ON563414.3	28907	T	C	0.0434783	FALSE	other	FALSE	T->C	minor
39_B	Illumina	ON563414.3	28921	A	G	0.05	FALSE	other	FALSE	A->G	minor
39_B	Illumina	ON563414.3	28940	A	G	0.0526316	FALSE	other	FALSE	A->G	minor
39_B	Illumina	ON563414.3	28968	A	C	0.0555556	FALSE	other	FALSE	A->C	minor
26_C	Illumina	ON563414.3	29115	C	T	0.0434783	FALSE	other	FALSE	C->T	minor
32_B	Illumina	ON563414.3	29154	T	A	0.0434783	FALSE	other	FALSE	T->A	minor
39_L	Illumina	ON563414.3	29223	T	C	0.0909091	FALSE	other	FALSE	T->C	minor
44_B	Illumina	ON563414.3	29233	A	T	0.0555556	FALSE	other	FALSE	A->T	minor
39_H	Illumina	ON563414.3	29243	A	G	0.1	FALSE	other	FALSE	A->G	minor
26_C	Illumina	ON563414.3	29334	G	A	0.0909091	FALSE	other	FALSE	G->A	minor
42_A	Illumina	ON563414.3	29345	A	T	0.0666667	FALSE	other	FALSE	A->T	minor
41_A	Illumina	ON563414.3	29389	T	A	0.161616	FALSE	other	FALSE	T->A	minor
39_B	Illumina	ON563414.3	29389	T	A	0.0769231	FALSE	other	FALSE	T->A	minor
48_C	Illumina	ON563414.3	29389	T	A	0.0512821	FALSE	other	FALSE	T->A	minor
41_A	Illumina	ON563414.3	29395	G	C	0.156863	FALSE	other	FALSE	G->C	minor
39_B	Illumina	ON563414.3	29395	G	C	0.0769231	FALSE	other	FALSE	G->C	minor
48_C	Illumina	ON563414.3	29395	G	C	0.0493827	FALSE	other	FALSE	G->C	minor
41_A	Illumina	ON563414.3	29401	T	A	0.145631	FALSE	other	FALSE	T->A	minor
48_C	Illumina	ON563414.3	29401	T	A	0.05	FALSE	other	FALSE	T->A	minor
39_B	Illumina	ON563414.3	29401	T	A	0.0416667	FALSE	other	FALSE	T->A	minor
26_C	Illumina	ON563414.3	29424	A	C	0.1	FALSE	other	FALSE	A->C	minor
26_C	Illumina	ON563414.3	29426	C	A	0.1	FALSE	other	FALSE	C->A	minor
26_C	Illumina	ON563414.3	29429	A	C	0.1	FALSE	other	FALSE	A->C	minor
39_L	Illumina	ON563414.3	29476	C	T	0.05	TRUE	TC>TT	FALSE	C->T	minor
42_A	Illumina	ON563414.3	29491	C	T	0.047619	FALSE	other	FALSE	C->T	minor
39_H	Illumina	ON563414.3	29514	A	G	0.0714286	FALSE	other	FALSE	A->G	minor
26_C	Illumina	ON563414.3	29516	G	A	0.0666667	FALSE	other	FALSE	G->A	minor
44_B	Illumina	ON563414.3	29524	C	T	0.05	FALSE	other	FALSE	C->T	minor
39_H	Illumina	ON563414.3	29566	A	G	0.0714286	FALSE	other	FALSE	A->G	minor
39_H	Illumina	ON563414.3	29589	A	T	0.0769231	FALSE	other	FALSE	A->T	minor
42_A	Illumina	ON563414.3	29663	C	A	0.0714286	FALSE	other	FALSE	C->A	minor
41_A	Illumina	ON563414.3	29683	T	A	0.0510204	FALSE	other	FALSE	T->A	minor
32_B	Illumina	ON563414.3	29706	A	G	0.0588235	FALSE	other	FALSE	A->G	minor
39_H	Illumina	ON563414.3	29945	A	G	0.0555556	FALSE	other	FALSE	A->G	minor
32_B	Illumina	ON563414.3	29978	A	G	0.05	FALSE	other	FALSE	A->G	minor
26_C	Illumina	ON563414.3	30004	G	A	0.0526316	FALSE	other	FALSE	G->A	minor
26_C	Illumina	ON563414.3	30086	T	A	0.0454545	FALSE	other	FALSE	T->A	minor
32_B	Illumina	ON563414.3	30086	T	A	0.0434783	FALSE	other	FALSE	T->A	minor
42_A	Illumina	ON563414.3	30133	G	T	0.0454545	FALSE	other	FALSE	G->T	minor
39_H	Illumina	ON563414.3	30166	A	G	0.047619	FALSE	other	FALSE	A->G	minor
26_C	Illumina	ON563414.3	30224	G	A	0.0416667	TRUE	GA>AA	FALSE	G->A	minor
26_C	Illumina	ON563414.3	30226	T	G	0.0434783	FALSE	other	FALSE	T->G	minor
39_H	Illumina	ON563414.3	30232	A	G	0.0555556	FALSE	other	FALSE	A->G	minor
26_C	Illumina	ON563414.3	30239	C	T	0.047619	FALSE	other	FALSE	C->T	minor
26_C	Illumina	ON563414.3	30249	T	A	0.0526316	FALSE	other	FALSE	T->A	minor
26_C	Illumina	ON563414.3	30251	A	G	0.0526316	FALSE	other	FALSE	A->G	minor
39_H	Illumina	ON563414.3	30254	T	A	0.0625	FALSE	other	FALSE	T->A	minor
39_H	Illumina	ON563414.3	30259	T	C	0.0588235	FALSE	other	FALSE	T->C	minor
42_A	Illumina	ON563414.3	30262	G	A	0.0769231	FALSE	other	FALSE	G->A	minor
26_C	Illumina	ON563414.3	30263	C	T	0.0434783	FALSE	other	FALSE	C->T	minor
42_A	Illumina	ON563414.3	30277	G	A	0.0625	FALSE	other	FALSE	G->A	minor
39_B	Illumina	ON563414.3	30337	A	G	0.0689655	FALSE	other	FALSE	A->G	minor
39_L	Illumina	ON563414.3	30367	T	C	0.0416667	FALSE	other	FALSE	T->C	minor
26_C	Illumina	ON563414.3	30369	C	T	0.047619	TRUE	TC>TT	FALSE	C->T	minor
26_C	Illumina	ON563414.3	30371	T	A	0.047619	FALSE	other	FALSE	T->A	minor
26_C	Illumina	ON563414.3	30377	C	T	0.0526316	FALSE	other	FALSE	C->T	minor
39_H	Illumina	ON563414.3	30378	A	T	0.0833333	FALSE	other	FALSE	A->T	minor
45_B	Illumina	ON563414.3	30442	T	C	0.0434783	FALSE	other	FALSE	T->C	minor
42_A	Illumina	ON563414.3	30479	T	C	0.0833333	FALSE	other	FALSE	T->C	minor
39_L	Illumina	ON563414.3	30490	C	T	0.0588235	FALSE	other	FALSE	C->T	minor
32_B	Illumina	ON563414.3	30527	C	T	0.0909091	TRUE	TC>TT	FALSE	C->T	minor
32_B	Illumina	ON563414.3	30535	C	T	0.166667	FALSE	other	FALSE	C->T	minor
26_C	Illumina	ON563414.3	30579	G	A	0.0588235	TRUE	GA>AA	FALSE	G->A	minor
26_C	Illumina	ON563414.3	30627	C	A	0.0625	FALSE	other	FALSE	C->A	minor
26_C	Illumina	ON563414.3	30628	C	T	0.0625	FALSE	other	FALSE	C->T	minor
26_C	Illumina	ON563414.3	30633	A	T	0.0588235	FALSE	other	FALSE	A->T	minor
26_C	Illumina	ON563414.3	30634	T	G	0.0588235	FALSE	other	FALSE	T->G	minor
39_H	Illumina	ON563414.3	30685	T	A	0.0909091	FALSE	other	FALSE	T->A	minor
26_C	Illumina	ON563414.3	30709	A	T	0.0714286	FALSE	other	FALSE	A->T	minor
39_L	Illumina	ON563414.3	30714	T	C	0.0434783	FALSE	other	FALSE	T->C	minor
39_H	Illumina	ON563414.3	30731	C	T	0.0666667	TRUE	TC>TT	FALSE	C->T	minor
32_B	Illumina	ON563414.3	30738	G	T	0.0666667	FALSE	other	FALSE	G->T	minor
26_C	Illumina	ON563414.3	30792	G	A	0.0769231	TRUE	GA>AA	FALSE	G->A	minor
26_C	Illumina	ON563414.3	30794	G	A	0.0769231	TRUE	GA>AA	FALSE	G->A	minor
39_L	Illumina	ON563414.3	30840	A	G	0.047619	FALSE	other	FALSE	A->G	minor
39_B	Illumina	ON563414.3	30888	G	A	0.0666667	TRUE	GA>AA	FALSE	G->A	minor
32_B	Illumina	ON563414.3	30898	A	G	0.1	FALSE	other	FALSE	A->G	minor
39_H	Illumina	ON563414.3	30922	A	G	0.0714286	FALSE	other	FALSE	A->G	minor
39_L	Illumina	ON563414.3	30958	T	A	0.0714286	FALSE	other	FALSE	T->A	minor
26_C	Illumina	ON563414.3	31009	T	G	0.0588235	FALSE	other	FALSE	T->G	minor
39_L	Illumina	ON563414.3	31085	A	T	0.0714286	FALSE	other	FALSE	A->T	minor
26_C	Illumina	ON563414.3	31099	G	A	0.0833333	FALSE	other	FALSE	G->A	minor
45_B	Illumina	ON563414.3	31119	A	G	0.047619	FALSE	other	FALSE	A->G	minor
44_C	Illumina	ON563414.3	31206	C	T	0.056338	TRUE	TC>TT	FALSE	C->T	minor
26_C	Illumina	ON563414.3	31233	C	T	0.0625	FALSE	other	FALSE	C->T	minor
39_H	Illumina	ON563414.3	31315	T	C	0.0526316	FALSE	other	FALSE	T->C	minor
26_C	Illumina	ON563414.3	31438	A	T	0.0625	FALSE	other	FALSE	A->T	minor
26_C	Illumina	ON563414.3	31464	G	A	0.0769231	TRUE	GA>AA	FALSE	G->A	minor
32_B	Illumina	ON563414.3	31470	C	A	0.0555556	FALSE	other	FALSE	C->A	minor
32_B	Illumina	ON563414.3	31472	A	C	0.0526316	FALSE	other	FALSE	A->C	minor
32_B	Illumina	ON563414.3	31473	C	A	0.0526316	FALSE	other	FALSE	C->A	minor
32_B	Illumina	ON563414.3	31542	G	A	0.05	TRUE	GA>AA	FALSE	G->A	minor
39_H	Illumina	ON563414.3	31642	A	T	0.0666667	FALSE	other	FALSE	A->T	minor
42_A	Illumina	ON563414.3	31700	G	A	0.047619	FALSE	other	FALSE	G->A	minor
42_A	Illumina	ON563414.3	31721	T	C	0.05	FALSE	other	FALSE	T->C	minor
26_C	Illumina	ON563414.3	31780	A	C	0.047619	FALSE	other	FALSE	A->C	minor
11_A	Illumina	ON563414.3	31807	G	A	0.0783546	TRUE	GA>AA	FALSE	G->A	minor
42_A	Illumina	ON563414.3	31823	T	C	0.0909091	FALSE	other	FALSE	T->C	minor
53_B	Illumina	ON563414.3	31867	C	T	0.0446429	FALSE	other	FALSE	C->T	minor
26_C	Illumina	ON563414.3	31901	T	C	0.0588235	FALSE	other	FALSE	T->C	minor
26_C	Illumina	ON563414.3	31918	G	A	0.0526316	FALSE	other	FALSE	G->A	minor
39_H	Illumina	ON563414.3	31942	T	A	0.0454545	FALSE	other	FALSE	T->A	minor
26_C	Illumina	ON563414.3	31949	G	A	0.047619	FALSE	other	FALSE	G->A	minor
26_C	Illumina	ON563414.3	31950	C	T	0.047619	FALSE	other	FALSE	C->T	minor
26_C	Illumina	ON563414.3	32043	C	T	0.0588235	TRUE	TC>TT	FALSE	C->T	minor
39_L	Illumina	ON563414.3	32115	A	C	0.0434783	FALSE	other	FALSE	A->C	minor
32_B	Illumina	ON563414.3	32149	T	C	0.0454545	FALSE	other	FALSE	T->C	minor
32_B	Illumina	ON563414.3	32151	T	C	0.05	FALSE	other	FALSE	T->C	minor
26_C	Illumina	ON563414.3	32162	G	A	0.0625	FALSE	other	FALSE	G->A	minor
39_L	Illumina	ON563414.3	32173	A	G	0.0625	FALSE	other	FALSE	A->G	minor
32_B	Illumina	ON563414.3	32215	G	C	0.1	FALSE	other	FALSE	G->C	minor
42_A	Illumina	ON563414.3	32275	A	C	0.0769231	FALSE	other	FALSE	A->C	minor
32_B	Illumina	ON563414.3	32287	T	C	0.0769231	FALSE	other	FALSE	T->C	minor
39_B	Illumina	ON563414.3	32309	A	G	0.0625	FALSE	other	FALSE	A->G	minor
39_G	Illumina	ON563414.3	32314	T	C	0.0416667	FALSE	other	FALSE	T->C	minor
39_G	Illumina	ON563414.3	32350	A	C	0.0416667	FALSE	other	FALSE	A->C	minor
39_G	Illumina	ON563414.3	32383	C	G	0.0434783	FALSE	other	FALSE	C->G	minor
44_B	Illumina	ON563414.3	32390	G	A	0.0434783	TRUE	GA>AA	FALSE	G->A	minor
26_C	Illumina	ON563414.3	32400	T	A	0.1	FALSE	other	FALSE	T->A	minor
42_A	Illumina	ON563414.3	32411	T	G	0.0833333	FALSE	other	FALSE	T->G	minor
32_B	Illumina	ON563414.3	32426	A	G	0.0555556	FALSE	other	FALSE	A->G	minor
42_A	Illumina	ON563414.3	32537	A	T	0.0526316	FALSE	other	FALSE	A->T	minor
26_C	Illumina	ON563414.3	32582	G	A	0.0434783	FALSE	other	FALSE	G->A	minor
39_H	Illumina	ON563414.3	32603	A	G	0.047619	FALSE	other	FALSE	A->G	minor
39_H	Illumina	ON563414.3	32653	T	C	0.0714286	FALSE	other	FALSE	T->C	minor
39_H	Illumina	ON563414.3	32662	A	T	0.0769231	FALSE	other	FALSE	A->T	minor
39_L	Illumina	ON563414.3	32700	C	T	0.0588235	TRUE	TC>TT	FALSE	C->T	minor
26_C	Illumina	ON563414.3	32737	A	G	0.0625	FALSE	other	FALSE	A->G	minor
39_H	Illumina	ON563414.3	32768	A	T	0.0625	FALSE	other	FALSE	A->T	minor
26_C	Illumina	ON563414.3	32779	G	A	0.05	FALSE	other	FALSE	G->A	minor
26_C	Illumina	ON563414.3	32791	G	A	0.047619	FALSE	other	FALSE	G->A	minor
39_H	Illumina	ON563414.3	32798	T	C	0.0555556	FALSE	other	FALSE	T->C	minor
39_H	Illumina	ON563414.3	32809	A	G	0.047619	FALSE	other	FALSE	A->G	minor
39_H	Illumina	ON563414.3	32816	A	T	0.047619	FALSE	other	FALSE	A->T	minor
26_C	Illumina	ON563414.3	32848	C	T	0.047619	TRUE	TC>TT	FALSE	C->T	minor
26_C	Illumina	ON563414.3	32851	A	C	0.05	FALSE	other	FALSE	A->C	minor
39_L	Illumina	ON563414.3	32859	T	C	0.0416667	FALSE	other	FALSE	T->C	minor
42_A	Illumina	ON563414.3	32862	C	T	0.0909091	FALSE	other	FALSE	C->T	minor
39_L	Illumina	ON563414.3	32863	G	A	0.0434783	TRUE	GA>AA	FALSE	G->A	minor
39_H	Illumina	ON563414.3	32867	A	G	0.0833333	FALSE	other	FALSE	A->G	minor
39_L	Illumina	ON563414.3	32875	T	C	0.0454545	FALSE	other	FALSE	T->C	minor
26_C	Illumina	ON563414.3	32885	G	A	0.0769231	TRUE	GA>AA	FALSE	G->A	minor
39_L	Illumina	ON563414.3	32888	A	C	0.0454545	FALSE	other	FALSE	A->C	minor
32_B	Illumina	ON563414.3	32905	A	G	0.047619	FALSE	other	FALSE	A->G	minor
42_A	Illumina	ON563414.3	32915	T	G	0.0909091	FALSE	other	FALSE	T->G	minor
32_B	Illumina	ON563414.3	32932	A	G	0.0588235	FALSE	other	FALSE	A->G	minor
41_A	Illumina	ON563414.3	33012	C	T	0.0434783	FALSE	other	FALSE	C->T	minor
39_L	Illumina	ON563414.3	33013	T	A	0.0714286	FALSE	other	FALSE	T->A	minor
32_B	Illumina	ON563414.3	33015	T	C	0.0555556	FALSE	other	FALSE	T->C	minor
39_L	Illumina	ON563414.3	33035	C	T	0.0666667	FALSE	other	FALSE	C->T	minor
3_A	Illumina	ON563414.3	33056	G	A	0.047619	TRUE	GA>AA	FALSE	G->A	minor
39_B	Illumina	ON563414.3	33072	T	C	0.0555556	FALSE	other	FALSE	T->C	minor
44_B	Illumina	ON563414.3	33083	A	T	0.0416667	FALSE	other	FALSE	A->T	minor
39_B	Illumina	ON563414.3	33118	T	C	0.0454545	FALSE	other	FALSE	T->C	minor
39_L	Illumina	ON563414.3	33129	A	G	0.0769231	FALSE	other	FALSE	A->G	minor
39_H	Illumina	ON563414.3	33170	T	C	0.0909091	FALSE	other	TRUE	T->C	minor
26_C	Illumina	ON563414.3	33189	G	A	0.0833333	FALSE	other	TRUE	G->A	minor
39_H	Illumina	ON563414.3	33224	T	C	0.0769231	FALSE	other	FALSE	T->C	minor
26_C	Illumina	ON563414.3	33300	T	A	0.0714286	FALSE	other	FALSE	T->A	minor
26_C	Illumina	ON563414.3	33307	T	A	0.0769231	FALSE	other	FALSE	T->A	minor
26_C	Illumina	ON563414.3	33308	C	A	0.0833333	FALSE	other	FALSE	C->A	minor
39_L	Illumina	ON563414.3	33309	A	G	0.0909091	FALSE	other	FALSE	A->G	minor
26_C	Illumina	ON563414.3	33315	T	A	0.0909091	FALSE	other	FALSE	T->A	minor
26_C	Illumina	ON563414.3	33326	C	T	0.0769231	TRUE	TC>TT	FALSE	C->T	minor
41_A	Illumina	ON563414.3	33345	A	T	0.0588235	FALSE	other	FALSE	A->T	minor
44_B	Illumina	ON563414.3	33412	A	G	0.05	FALSE	other	FALSE	A->G	minor
44_B	Illumina	ON563414.3	33436	A	G	0.05	FALSE	other	TRUE	A->G	minor
42_A	Illumina	ON563414.3	33568	A	G	0.0714286	FALSE	other	FALSE	A->G	minor
42_A	Illumina	ON563414.3	33588	C	T	0.0714286	TRUE	TC>TT	FALSE	C->T	minor
32_B	Illumina	ON563414.3	33594	A	G	0.0555556	FALSE	other	FALSE	A->G	minor
32_B	Illumina	ON563414.3	33631	C	A	0.0625	FALSE	other	FALSE	C->A	minor
39_L	Illumina	ON563414.3	33751	C	T	0.0769231	FALSE	other	TRUE	C->T	minor
42_A	Illumina	ON563414.3	33810	G	T	0.0833333	FALSE	other	TRUE	G->T	minor
39_H	Illumina	ON563414.3	33847	T	C	0.0714286	FALSE	other	FALSE	T->C	minor
41_A	Illumina	ON563414.3	33896	C	T	0.0487805	TRUE	TC>TT	FALSE	C->T	minor
32_B	Illumina	ON563414.3	33901	T	C	0.0434783	FALSE	other	FALSE	T->C	minor
26_C	Illumina	ON563414.3	33939	G	A	0.0769231	FALSE	other	FALSE	G->A	minor
26_C	Illumina	ON563414.3	33940	G	T	0.0714286	FALSE	other	FALSE	G->T	minor
26_C	Illumina	ON563414.3	33948	C	T	0.0625	FALSE	other	FALSE	C->T	minor
44_B	Illumina	ON563414.3	34019	G	A	0.0789474	TRUE	GA>AA	TRUE	G->A	minor
32_B	Illumina	ON563414.3	34072	A	C	0.0869565	FALSE	other	FALSE	A->C	minor
41_A	Illumina	ON563414.3	34082	A	T	0.047619	FALSE	other	FALSE	A->T	minor
39_H	Illumina	ON563414.3	34088	C	G	0.1	FALSE	other	FALSE	C->G	minor
39_H	Illumina	ON563414.3	34268	G	A	0.0769231	FALSE	other	FALSE	G->A	minor
39_H	Illumina	ON563414.3	34280	C	A	0.0909091	FALSE	other	FALSE	C->A	minor
41_A	Illumina	ON563414.3	34293	T	A	0.0645161	FALSE	other	FALSE	T->A	minor
41_A	Illumina	ON563414.3	34324	C	A	0.0606061	FALSE	other	FALSE	C->A	minor
39_L	Illumina	ON563414.3	34383	C	T	0.047619	FALSE	other	FALSE	C->T	minor
32_B	Illumina	ON563414.3	34399	T	C	0.0909091	FALSE	other	FALSE	T->C	minor
39_B	Illumina	ON563414.3	34418	G	A	0.05	FALSE	other	FALSE	G->A	minor
39_B	Illumina	ON563414.3	34422	C	A	0.047619	FALSE	other	FALSE	C->A	minor
39_L	Illumina	ON563414.3	34474	C	T	0.05	FALSE	other	FALSE	C->T	minor
39_L	Illumina	ON563414.3	34476	A	T	0.05	FALSE	other	FALSE	A->T	minor
39_L	Illumina	ON563414.3	34603	A	G	0.0434783	FALSE	other	FALSE	A->G	minor
42_A	Illumina	ON563414.3	34619	T	C	0.05	FALSE	other	FALSE	T->C	minor
32_B	Illumina	ON563414.3	34629	T	C	0.0714286	FALSE	other	FALSE	T->C	minor
26_C	Illumina	ON563414.3	34671	G	A	0.0555556	TRUE	GA>AA	FALSE	G->A	minor
32_B	Illumina	ON563414.3	34797	C	T	0.0588235	FALSE	other	FALSE	C->T	minor
42_A	Illumina	ON563414.3	34825	C	T	0.0588235	TRUE	TC>TT	FALSE	C->T	minor
26_C	Illumina	ON563414.3	34879	A	T	0.0769231	FALSE	other	FALSE	A->T	minor
39_L	Illumina	ON563414.3	35005	T	C	0.0555556	FALSE	other	FALSE	T->C	minor
32_B	Illumina	ON563414.3	35048	T	C	0.047619	FALSE	other	FALSE	T->C	minor
39_H	Illumina	ON563414.3	35075	G	T	0.1	FALSE	other	FALSE	G->T	minor
41_A	Illumina	ON563414.3	35086	G	A	0.0862069	FALSE	other	FALSE	G->A	minor
26_C	Illumina	ON563414.3	35087	T	G	0.0625	FALSE	other	FALSE	T->G	minor
26_C	Illumina	ON563414.3	35089	T	C	0.0588235	FALSE	other	FALSE	T->C	minor
32_B	Illumina	ON563414.3	35090	A	T	0.0434783	FALSE	other	FALSE	A->T	minor
44_B	Illumina	ON563414.3	35092	G	A	0.0540541	TRUE	GA>AA	FALSE	G->A	minor
42_A	Illumina	ON563414.3	35097	G	T	0.0909091	FALSE	other	FALSE	G->T	minor
26_C	Illumina	ON563414.3	35098	C	T	0.0714286	FALSE	other	FALSE	C->T	minor
26_C	Illumina	ON563414.3	35101	G	A	0.0666667	FALSE	other	FALSE	G->A	minor
39_L	Illumina	ON563414.3	35139	A	G	0.0714286	FALSE	other	FALSE	A->G	minor
26_C	Illumina	ON563414.3	35207	G	A	0.0555556	TRUE	GA>AA	FALSE	G->A	minor
39_L	Illumina	ON563414.3	35244	A	G	0.0434783	FALSE	other	FALSE	A->G	minor
41_A	Illumina	ON563414.3	35267	A	T	0.0483871	FALSE	other	FALSE	A->T	minor
26_C	Illumina	ON563414.3	35270	T	A	0.0769231	FALSE	other	FALSE	T->A	minor
41_A	Illumina	ON563414.3	35346	T	G	0.0434783	FALSE	other	FALSE	T->G	minor
41_A	Illumina	ON563414.3	35355	C	A	0.0405405	FALSE	other	FALSE	C->A	minor
39_H	Illumina	ON563414.3	35390	T	C	0.0666667	FALSE	other	FALSE	T->C	minor
26_C	Illumina	ON563414.3	35477	C	T	0.0769231	FALSE	other	FALSE	C->T	minor
39_H	Illumina	ON563414.3	35548	A	G	0.0454545	FALSE	other	FALSE	A->G	minor
41_A	Illumina	ON563414.3	35647	C	A	0.0729167	FALSE	other	FALSE	C->A	minor
39_L	Illumina	ON563414.3	35727	C	A	0.05	FALSE	other	FALSE	C->A	minor
39_L	Illumina	ON563414.3	35729	T	C	0.047619	FALSE	other	FALSE	T->C	minor
32_B	Illumina	ON563414.3	35794	A	G	0.0434783	FALSE	other	FALSE	A->G	minor
42_A	Illumina	ON563414.3	35862	A	G	0.0454545	FALSE	other	FALSE	A->G	minor
42_A	Illumina	ON563414.3	35864	C	T	0.0434783	FALSE	other	FALSE	C->T	minor
26_C	Illumina	ON563414.3	35868	C	T	0.0416667	TRUE	TC>TT	FALSE	C->T	minor
26_C	Illumina	ON563414.3	35976	C	T	0.0689655	FALSE	other	FALSE	C->T	minor
26_C	Illumina	ON563414.3	35986	C	T	0.0571429	TRUE	TC>TT	FALSE	C->T	minor
39_H	Illumina	ON563414.3	36031	C	T	0.0526316	FALSE	other	TRUE	C->T	minor
39_H	Illumina	ON563414.3	36068	A	G	0.05	FALSE	other	FALSE	A->G	minor
26_C	Illumina	ON563414.3	36090	G	T	0.0454545	FALSE	other	FALSE	G->T	minor
26_C	Illumina	ON563414.3	36096	A	C	0.0454545	FALSE	other	FALSE	A->C	minor
26_C	Illumina	ON563414.3	36097	A	T	0.0434783	FALSE	other	FALSE	A->T	minor
26_C	Illumina	ON563414.3	36127	A	G	0.0526316	FALSE	other	FALSE	A->G	minor
26_C	Illumina	ON563414.3	36192	G	T	0.0416667	FALSE	other	FALSE	G->T	minor
32_B	Illumina	ON563414.3	36219	A	G	0.0625	FALSE	other	FALSE	A->G	minor
32_B	Illumina	ON563414.3	36296	T	C	0.047619	FALSE	other	FALSE	T->C	minor
39_H	Illumina	ON563414.3	36305	G	T	0.0454545	FALSE	other	FALSE	G->T	minor
32_B	Illumina	ON563414.3	36310	A	G	0.0454545	FALSE	other	FALSE	A->G	minor
39_H	Illumina	ON563414.3	36354	T	C	0.1	FALSE	other	FALSE	T->C	minor
39_H	Illumina	ON563414.3	36361	T	A	0.0588235	FALSE	other	FALSE	T->A	minor
42_A	Illumina	ON563414.3	36383	G	A	0.0416667	FALSE	other	FALSE	G->A	minor
39_H	Illumina	ON563414.3	36385	G	T	0.0526316	FALSE	other	FALSE	G->T	minor
39_H	Illumina	ON563414.3	36389	T	C	0.0555556	FALSE	other	FALSE	T->C	minor
42_A	Illumina	ON563414.3	36399	G	A	0.0416667	FALSE	other	FALSE	G->A	minor
26_C	Illumina	ON563414.3	36407	C	T	0.0526316	TRUE	TC>TT	FALSE	C->T	minor
26_C	Illumina	ON563414.3	36418	C	T	0.0512821	FALSE	other	FALSE	C->T	minor
26_C	Illumina	ON563414.3	36421	G	A	0.05	FALSE	other	FALSE	G->A	minor
39_H	Illumina	ON563414.3	36422	C	A	0.0555556	FALSE	other	FALSE	C->A	minor
39_H	Illumina	ON563414.3	36606	T	C	0.0588235	FALSE	other	FALSE	T->C	minor
32_B	Illumina	ON563414.3	36618	T	C	0.0454545	FALSE	other	FALSE	T->C	minor
32_B	Illumina	ON563414.3	36675	T	C	0.0454545	FALSE	other	FALSE	T->C	minor
42_A	Illumina	ON563414.3	36724	T	A	0.0454545	FALSE	other	FALSE	T->A	minor
42_A	Illumina	ON563414.3	36761	T	C	0.05	FALSE	other	FALSE	T->C	minor
42_A	Illumina	ON563414.3	36780	A	G	0.047619	FALSE	other	FALSE	A->G	minor
39_L	Illumina	ON563414.3	36815	T	C	0.0571429	FALSE	other	FALSE	T->C	minor
39_L	Illumina	ON563414.3	36823	T	C	0.0625	FALSE	other	FALSE	T->C	minor
41_A	Illumina	ON563414.3	36823	T	C	0.0594059	FALSE	other	FALSE	T->C	minor
42_A	Illumina	ON563414.3	36823	T	C	0.0588235	FALSE	other	FALSE	T->C	minor
44_B	Illumina	ON563414.3	36823	T	C	0.0540541	FALSE	other	FALSE	T->C	minor
52_B	Illumina	ON563414.3	36823	T	C	0.0467836	FALSE	other	FALSE	T->C	minor
41_A	Illumina	ON563414.3	36826	G	A	0.0588235	FALSE	other	FALSE	G->A	minor
39_L	Illumina	ON563414.3	36826	G	A	0.0555556	FALSE	other	FALSE	G->A	minor
42_A	Illumina	ON563414.3	36826	G	A	0.0555556	FALSE	other	FALSE	G->A	minor
44_B	Illumina	ON563414.3	36826	G	A	0.0405405	FALSE	other	FALSE	G->A	minor
52_B	Illumina	ON563414.3	36826	G	A	0.0402299	FALSE	other	FALSE	G->A	minor
42_A	Illumina	ON563414.3	37026	T	A	0.0454545	FALSE	other	FALSE	T->A	minor
32_B	Illumina	ON563414.3	37041	A	T	0.047619	FALSE	other	FALSE	A->T	minor
32_B	Illumina	ON563414.3	37084	G	T	0.0434783	FALSE	other	FALSE	G->T	minor
44_B	Illumina	ON563414.3	37171	T	C	0.0408163	FALSE	other	FALSE	T->C	minor
26_C	Illumina	ON563414.3	37173	C	T	0.0588235	TRUE	TC>TT	FALSE	C->T	minor
26_C	Illumina	ON563414.3	37176	T	A	0.0625	FALSE	other	FALSE	T->A	minor
26_C	Illumina	ON563414.3	37200	C	T	0.0833333	FALSE	other	FALSE	C->T	minor
26_C	Illumina	ON563414.3	37201	G	A	0.0833333	FALSE	other	FALSE	G->A	minor
42_A	Illumina	ON563414.3	37277	C	T	0.0625	FALSE	other	FALSE	C->T	minor
26_C	Illumina	ON563414.3	37363	A	G	0.047619	FALSE	other	FALSE	A->G	minor
32_B	Illumina	ON563414.3	37365	T	C	0.0769231	FALSE	other	FALSE	T->C	minor
39_L	Illumina	ON563414.3	37367	G	A	0.0588235	FALSE	other	FALSE	G->A	minor
39_L	Illumina	ON563414.3	37448	T	C	0.0526316	FALSE	other	FALSE	T->C	minor
42_A	Illumina	ON563414.3	37571	T	C	0.0588235	FALSE	other	FALSE	T->C	minor
42_A	Illumina	ON563414.3	37603	G	A	0.05	TRUE	GA>AA	FALSE	G->A	minor
42_A	Illumina	ON563414.3	37630	T	C	0.0454545	FALSE	other	FALSE	T->C	minor
42_A	Illumina	ON563414.3	37637	T	C	0.0454545	FALSE	other	FALSE	T->C	minor
42_A	Illumina	ON563414.3	37646	C	T	0.047619	FALSE	other	FALSE	C->T	minor
39_H	Illumina	ON563414.3	37881	G	A	0.0526316	TRUE	GA>AA	FALSE	G->A	minor
39_H	Illumina	ON563414.3	37903	T	C	0.0555556	FALSE	other	FALSE	T->C	minor
41_A	Illumina	ON563414.3	37970	T	A	0.045977	FALSE	other	FALSE	T->A	minor
41_A	Illumina	ON563414.3	38009	A	G	0.0618557	FALSE	other	FALSE	A->G	minor
39_H	Illumina	ON563414.3	38065	A	T	0.0434783	FALSE	other	FALSE	A->T	minor
42_A	Illumina	ON563414.3	38071	A	G	0.05	FALSE	other	FALSE	A->G	minor
26_C	Illumina	ON563414.3	38106	C	T	0.047619	FALSE	other	FALSE	C->T	minor
39_H	Illumina	ON563414.3	38163	A	G	0.0588235	FALSE	other	FALSE	A->G	minor
32_B	Illumina	ON563414.3	38226	G	A	0.0588235	FALSE	other	FALSE	G->A	minor
41_A	Illumina	ON563414.3	38243	T	A	0.0526316	FALSE	other	FALSE	T->A	minor
32_B	Illumina	ON563414.3	38275	A	G	0.0588235	FALSE	other	FALSE	A->G	minor
32_B	Illumina	ON563414.3	38284	A	T	0.0555556	FALSE	other	FALSE	A->T	minor
41_A	Illumina	ON563414.3	38294	T	A	0.0465116	FALSE	other	FALSE	T->A	minor
44_B	Illumina	ON563414.3	38304	T	A	0.047619	FALSE	other	FALSE	T->A	minor
32_B	Illumina	ON563414.3	38323	T	C	0.05	FALSE	other	FALSE	T->C	minor
39_L	Illumina	ON563414.3	38333	G	A	0.0833333	FALSE	other	FALSE	G->A	minor
32_B	Illumina	ON563414.3	38400	C	T	0.0588235	TRUE	TC>TT	FALSE	C->T	minor
26_C	Illumina	ON563414.3	38444	C	T	0.0454545	FALSE	other	FALSE	C->T	minor
39_H	Illumina	ON563414.3	38542	A	G	0.1	FALSE	other	FALSE	A->G	minor
26_C	Illumina	ON563414.3	38545	G	A	0.0714286	FALSE	other	FALSE	G->A	minor
3_A	Illumina	ON563414.3	38610	C	T	0.047619	FALSE	other	FALSE	C->T	minor
26_C	Illumina	ON563414.3	38625	C	G	0.0909091	FALSE	other	FALSE	C->G	minor
41_A	Illumina	ON563414.3	38665	G	T	0.0540541	FALSE	other	FALSE	G->T	minor
42_A	Illumina	ON563414.3	38675	T	C	0.0909091	FALSE	other	FALSE	T->C	minor
39_L	Illumina	ON563414.3	38680	A	T	0.0833333	FALSE	other	FALSE	A->T	minor
26_C	Illumina	ON563414.3	38729	C	A	0.1	FALSE	other	FALSE	C->A	minor
39_B	Illumina	ON563414.3	38731	C	A	0.0434783	FALSE	other	FALSE	C->A	minor
41_A	Illumina	ON563414.3	38745	C	A	0.075	FALSE	other	FALSE	C->A	minor
39_B	Illumina	ON563414.3	38864	C	A	0.0416667	FALSE	other	FALSE	C->A	minor
26_C	Illumina	ON563414.3	38897	G	A	0.1	TRUE	GA>AA	FALSE	G->A	minor
42_A	Illumina	ON563414.3	38910	C	A	0.0833333	FALSE	other	FALSE	C->A	minor
39_L	Illumina	ON563414.3	38946	C	T	0.0526316	TRUE	TC>TT	FALSE	C->T	minor
39_L	Illumina	ON563414.3	38957	G	A	0.0555556	FALSE	other	FALSE	G->A	minor
42_A	Illumina	ON563414.3	38972	A	G	0.0909091	FALSE	other	FALSE	A->G	minor
32_B	Illumina	ON563414.3	39098	A	T	0.047619	FALSE	other	FALSE	A->T	minor
39_B	Illumina	ON563414.3	39176	A	T	0.0454545	FALSE	other	FALSE	A->T	minor
26_C	Illumina	ON563414.3	39236	G	A	0.0666667	FALSE	other	FALSE	G->A	minor
26_C	Illumina	ON563414.3	39280	A	G	0.0666667	FALSE	other	FALSE	A->G	minor
39_H	Illumina	ON563414.3	39287	A	G	0.0714286	FALSE	other	FALSE	A->G	minor
39_H	Illumina	ON563414.3	39299	T	C	0.0833333	FALSE	other	FALSE	T->C	minor
42_A	Illumina	ON563414.3	39326	A	G	0.0769231	FALSE	other	FALSE	A->G	minor
26_C	Illumina	ON563414.3	39336	G	A	0.0769231	TRUE	GA>AA	FALSE	G->A	minor
26_C	Illumina	ON563414.3	39351	C	T	0.0714286	FALSE	other	FALSE	C->T	minor
42_A	Illumina	ON563414.3	39455	T	C	0.0769231	FALSE	other	FALSE	T->C	minor
26_C	Illumina	ON563414.3	39488	A	G	0.0625	FALSE	other	FALSE	A->G	minor
39_B	Illumina	ON563414.3	39532	G	A	0.0645161	TRUE	GA>AA	FALSE	G->A	minor
41_A	Illumina	ON563414.3	39571	A	C	0.0526316	FALSE	other	FALSE	A->C	minor
42_A	Illumina	ON563414.3	39578	A	T	0.0526316	FALSE	other	FALSE	A->T	minor
41_A	Illumina	ON563414.3	39619	A	T	0.0714286	FALSE	other	FALSE	A->T	minor
39_H	Illumina	ON563414.3	39638	G	T	0.05	FALSE	other	FALSE	G->T	minor
32_B	Illumina	ON563414.3	39641	G	A	0.0454545	FALSE	other	FALSE	G->A	minor
39_H	Illumina	ON563414.3	39769	G	C	0.0454545	FALSE	other	FALSE	G->C	minor
42_A	Illumina	ON563414.3	39772	T	C	0.0555556	FALSE	other	FALSE	T->C	minor
26_C	Illumina	ON563414.3	39784	C	T	0.0645161	TRUE	TC>TT	FALSE	C->T	minor
42_A	Illumina	ON563414.3	39815	T	C	0.0555556	FALSE	other	FALSE	T->C	minor
41_A	Illumina	ON563414.3	39900	T	A	0.0632911	FALSE	other	FALSE	T->A	minor
41_A	Illumina	ON563414.3	39907	A	T	0.0657895	FALSE	other	FALSE	A->T	minor
39_B	Illumina	ON563414.3	39907	A	T	0.0571429	FALSE	other	FALSE	A->T	minor
42_A	Illumina	ON563414.3	39961	A	T	0.0588235	FALSE	other	FALSE	A->T	minor
26_C	Illumina	ON563414.3	40002	C	T	0.0588235	TRUE	TC>TT	FALSE	C->T	minor
32_B	Illumina	ON563414.3	40003	T	C	0.047619	FALSE	other	FALSE	T->C	minor
39_H	Illumina	ON563414.3	40052	C	T	0.0588235	FALSE	other	FALSE	C->T	minor
42_A	Illumina	ON563414.3	40096	A	G	0.1	FALSE	other	FALSE	A->G	minor
32_B	Illumina	ON563414.3	40107	A	G	0.0434783	FALSE	other	FALSE	A->G	minor
41_A	Illumina	ON563414.3	40151	T	G	0.0555556	FALSE	other	FALSE	T->G	minor
26_C	Illumina	ON563414.3	40170	G	A	0.0434783	FALSE	other	FALSE	G->A	minor
42_A	Illumina	ON563414.3	40194	C	T	0.0769231	FALSE	other	FALSE	C->T	minor
26_C	Illumina	ON563414.3	40196	G	A	0.1	TRUE	GA>AA	FALSE	G->A	minor
26_C	Illumina	ON563414.3	40206	G	A	0.0454545	FALSE	other	FALSE	G->A	minor
26_C	Illumina	ON563414.3	40238	C	T	0.0625	TRUE	TC>TT	FALSE	C->T	minor
39_L	Illumina	ON563414.3	40277	C	T	0.0454545	TRUE	TC>TT	FALSE	C->T	minor
26_C	Illumina	ON563414.3	40278	G	A	0.047619	FALSE	other	FALSE	G->A	minor
26_C	Illumina	ON563414.3	40353	G	A	0.0833333	FALSE	other	FALSE	G->A	minor
39_H	Illumina	ON563414.3	40381	G	T	0.0625	FALSE	other	FALSE	G->T	minor
39_H	Illumina	ON563414.3	40398	C	T	0.0526316	TRUE	TC>TT	FALSE	C->T	minor
32_B	Illumina	ON563414.3	40420	C	T	0.05	FALSE	other	FALSE	C->T	minor
39_H	Illumina	ON563414.3	40424	A	G	0.0588235	FALSE	other	FALSE	A->G	minor
26_C	Illumina	ON563414.3	40537	T	C	0.0526316	FALSE	other	FALSE	T->C	minor
32_B	Illumina	ON563414.3	40544	T	C	0.0769231	FALSE	other	FALSE	T->C	minor
32_B	Illumina	ON563414.3	40550	T	C	0.0666667	FALSE	other	FALSE	T->C	minor
39_L	Illumina	ON563414.3	40553	T	C	0.0588235	FALSE	other	FALSE	T->C	minor
26_C	Illumina	ON563414.3	40592	G	A	0.0625	TRUE	GA>AA	FALSE	G->A	minor
39_H	Illumina	ON563414.3	40605	C	A	0.0714286	FALSE	other	FALSE	C->A	minor
26_C	Illumina	ON563414.3	40606	G	A	0.0555556	TRUE	GA>AA	FALSE	G->A	minor
32_B	Illumina	ON563414.3	40635	C	T	0.047619	FALSE	other	FALSE	C->T	minor
39_L	Illumina	ON563414.3	40699	T	C	0.0588235	FALSE	other	TRUE	T->C	minor
39_L	Illumina	ON563414.3	40747	C	T	0.0666667	TRUE	TC>TT	FALSE	C->T	minor
39_B	Illumina	ON563414.3	40800	T	C	0.05	FALSE	other	FALSE	T->C	minor
32_B	Illumina	ON563414.3	40815	T	C	0.0526316	FALSE	other	FALSE	T->C	minor
26_C	Illumina	ON563414.3	40830	C	T	0.0909091	TRUE	TC>TT	FALSE	C->T	minor
26_C	Illumina	ON563414.3	40841	C	T	0.0833333	FALSE	other	FALSE	C->T	minor
32_B	Illumina	ON563414.3	40867	T	C	0.0769231	FALSE	other	FALSE	T->C	minor
26_C	Illumina	ON563414.3	40889	T	C	0.047619	FALSE	other	FALSE	T->C	minor
26_C	Illumina	ON563414.3	40939	T	C	0.0588235	FALSE	other	FALSE	T->C	minor
39_H	Illumina	ON563414.3	40965	A	G	0.05	FALSE	other	FALSE	A->G	minor
39_H	Illumina	ON563414.3	40979	A	G	0.0526316	FALSE	other	FALSE	A->G	minor
39_H	Illumina	ON563414.3	41034	T	C	0.0526316	FALSE	other	FALSE	T->C	minor
41_A	Illumina	ON563414.3	41151	C	A	0.105263	FALSE	other	FALSE	C->A	minor
26_C	Illumina	ON563414.3	41305	G	A	0.0769231	TRUE	GA>AA	FALSE	G->A	minor
39_H	Illumina	ON563414.3	41363	C	T	0.0666667	FALSE	other	FALSE	C->T	minor
32_B	Illumina	ON563414.3	41379	T	C	0.0588235	FALSE	other	FALSE	T->C	minor
42_A	Illumina	ON563414.3	41418	T	A	0.0714286	FALSE	other	FALSE	T->A	minor
26_C	Illumina	ON563414.3	41422	C	T	0.1	TRUE	TC>TT	FALSE	C->T	minor
39_H	Illumina	ON563414.3	41425	T	C	0.0588235	FALSE	other	FALSE	T->C	minor
39_H	Illumina	ON563414.3	41470	G	A	0.0666667	TRUE	GA>AA	FALSE	G->A	minor
26_C	Illumina	ON563414.3	41493	T	C	0.05	FALSE	other	FALSE	T->C	minor
26_C	Illumina	ON563414.3	41500	C	T	0.0526316	TRUE	TC>TT	FALSE	C->T	minor
39_L	Illumina	ON563414.3	41519	T	A	0.0555556	FALSE	other	FALSE	T->A	minor
32_B	Illumina	ON563414.3	41541	C	T	0.0434783	FALSE	other	FALSE	C->T	minor
39_H	Illumina	ON563414.3	41552	C	T	0.0625	FALSE	other	FALSE	C->T	minor
39_H	Illumina	ON563414.3	41561	A	T	0.0625	FALSE	other	FALSE	A->T	minor
39_H	Illumina	ON563414.3	41584	A	G	0.0588235	FALSE	other	FALSE	A->G	minor
42_A	Illumina	ON563414.3	41584	A	G	0.0588235	FALSE	other	FALSE	A->G	minor
32_B	Illumina	ON563414.3	41603	C	T	0.0454545	FALSE	other	FALSE	C->T	minor
26_C	Illumina	ON563414.3	41648	G	A	0.0833333	TRUE	GA>AA	FALSE	G->A	minor
26_C	Illumina	ON563414.3	41651	T	C	0.0769231	FALSE	other	FALSE	T->C	minor
39_H	Illumina	ON563414.3	41659	A	G	0.0625	FALSE	other	FALSE	A->G	minor
39_H	Illumina	ON563414.3	41678	A	G	0.0588235	FALSE	other	FALSE	A->G	minor
46_B	Illumina	ON563414.3	41678	A	T	0.0461538	FALSE	other	FALSE	A->T	minor
46_B	Illumina	ON563414.3	41694	A	G	0.0615385	FALSE	other	FALSE	A->G	minor
32_B	Illumina	ON563414.3	41754	A	T	0.0454545	FALSE	other	FALSE	A->T	minor
26_C	Illumina	ON563414.3	41781	C	T	0.0625	TRUE	TC>TT	FALSE	C->T	minor
41_A	Illumina	ON563414.3	41795	A	T	0.0408163	FALSE	other	FALSE	A->T	minor
26_C	Illumina	ON563414.3	41868	G	A	0.0909091	FALSE	other	FALSE	G->A	minor
41_A	Illumina	ON563414.3	41898	T	A	0.0416667	FALSE	other	FALSE	T->A	minor
26_C	Illumina	ON563414.3	41899	C	T	0.0909091	TRUE	TC>TT	FALSE	C->T	minor
39_L	Illumina	ON563414.3	41963	A	T	0.0769231	FALSE	other	TRUE	A->T	minor
39_L	Illumina	ON563414.3	41965	T	A	0.0714286	FALSE	other	FALSE	T->A	minor
39_B	Illumina	ON563414.3	41990	T	C	0.0416667	FALSE	other	FALSE	T->C	minor
39_L	Illumina	ON563414.3	42000	T	A	0.047619	FALSE	other	FALSE	T->A	minor
39_H	Illumina	ON563414.3	42009	A	G	0.0625	FALSE	other	FALSE	A->G	minor
26_C	Illumina	ON563414.3	42029	G	A	0.0952381	FALSE	other	FALSE	G->A	minor
39_H	Illumina	ON563414.3	42076	A	C	0.0625	FALSE	other	FALSE	A->C	minor
42_A	Illumina	ON563414.3	42107	A	G	0.0714286	FALSE	other	FALSE	A->G	minor
26_C	Illumina	ON563414.3	42128	G	A	0.0416667	FALSE	other	FALSE	G->A	minor
42_A	Illumina	ON563414.3	42132	G	A	0.0588235	TRUE	GA>AA	FALSE	G->A	minor
32_B	Illumina	ON563414.3	42153	T	C	0.05	FALSE	other	FALSE	T->C	minor
26_C	Illumina	ON563414.3	42238	G	A	0.0454545	FALSE	other	FALSE	G->A	minor
39_H	Illumina	ON563414.3	42254	A	T	0.0555556	FALSE	other	FALSE	A->T	minor
39_H	Illumina	ON563414.3	42277	T	C	0.05	FALSE	other	FALSE	T->C	minor
26_C	Illumina	ON563414.3	42299	A	G	0.0666667	FALSE	other	FALSE	A->G	minor
39_L	Illumina	ON563414.3	42323	A	G	0.0666667	FALSE	other	FALSE	A->G	minor
39_H	Illumina	ON563414.3	42323	A	G	0.0588235	FALSE	other	FALSE	A->G	minor
39_L	Illumina	ON563414.3	42416	C	T	0.0434783	TRUE	TC>TT	FALSE	C->T	minor
32_B	Illumina	ON563414.3	42504	G	A	0.0526316	TRUE	GA>AA	FALSE	G->A	minor
41_A	Illumina	ON563414.3	42525	T	A	0.0657895	FALSE	other	FALSE	T->A	minor
26_B	Illumina	ON563414.3	42525	T	A	0.0595238	FALSE	other	FALSE	T->A	minor
12_A	Illumina	ON563414.3	42525	T	A	0.0413793	FALSE	other	FALSE	T->A	minor
39_H	Illumina	ON563414.3	42527	A	T	0.1	FALSE	other	FALSE	A->T	minor
39_H	Illumina	ON563414.3	42535	T	A	0.1	FALSE	other	FALSE	T->A	minor
42_A	Illumina	ON563414.3	42580	C	T	0.0714286	TRUE	TC>TT	FALSE	C->T	minor
32_B	Illumina	ON563414.3	42580	C	T	0.0666667	TRUE	TC>TT	FALSE	C->T	minor
26_C	Illumina	ON563414.3	42606	G	A	0.0833333	TRUE	GA>AA	FALSE	G->A	minor
39_H	Illumina	ON563414.3	42617	T	A	0.0526316	FALSE	other	FALSE	T->A	minor
42_A	Illumina	ON563414.3	42645	A	G	0.0769231	FALSE	other	FALSE	A->G	minor
39_H	Illumina	ON563414.3	42653	A	G	0.0588235	FALSE	other	FALSE	A->G	minor
39_H	Illumina	ON563414.3	42672	G	T	0.0588235	FALSE	other	FALSE	G->T	minor
41_A	Illumina	ON563414.3	42673	T	C	0.0422535	FALSE	other	FALSE	T->C	minor
39_H	Illumina	ON563414.3	42687	T	C	0.0666667	FALSE	other	FALSE	T->C	minor
26_C	Illumina	ON563414.3	42718	T	C	0.0666667	FALSE	other	FALSE	T->C	minor
53_B	Illumina	ON563414.3	42803	A	G	0.0483871	FALSE	other	FALSE	A->G	minor
53_B	Illumina	ON563414.3	42825	C	T	0.0677966	TRUE	TC>TT	FALSE	C->T	minor
39_L	Illumina	ON563414.3	42826	T	A	0.0625	FALSE	other	FALSE	T->A	minor
39_B	Illumina	ON563414.3	42942	A	C	0.05	FALSE	other	FALSE	A->C	minor
48_B	Illumina	ON563414.3	42974	T	C	0.0512821	FALSE	other	FALSE	T->C	minor
41_A	Illumina	ON563414.3	42984	A	G	0.0434783	FALSE	other	FALSE	A->G	minor
45_B	Illumina	ON563414.3	42999	T	C	0.0526316	FALSE	other	FALSE	T->C	minor
39_L	Illumina	ON563414.3	43034	A	T	0.1	FALSE	other	FALSE	A->T	minor
39_L	Illumina	ON563414.3	43048	G	A	0.0909091	TRUE	GA>AA	FALSE	G->A	minor
39_L	Illumina	ON563414.3	43062	A	T	0.0909091	FALSE	other	FALSE	A->T	minor
39_L	Illumina	ON563414.3	43066	G	A	0.1	TRUE	GA>AA	FALSE	G->A	minor
44_B	Illumina	ON563414.3	43109	C	T	0.0555556	FALSE	other	FALSE	C->T	minor
3_A	Illumina	ON563414.3	43128	A	G	0.0416667	FALSE	other	FALSE	A->G	minor
3_A	Illumina	ON563414.3	43154	T	C	0.0666667	FALSE	other	FALSE	T->C	minor
39_H	Illumina	ON563414.3	43205	A	T	0.0909091	FALSE	other	FALSE	A->T	minor
39_H	Illumina	ON563414.3	43264	C	T	0.0666667	FALSE	other	FALSE	C->T	minor
26_C	Illumina	ON563414.3	43267	C	G	0.0833333	FALSE	other	FALSE	C->G	minor
26_C	Illumina	ON563414.3	43283	C	T	0.0714286	FALSE	other	FALSE	C->T	minor
39_L	Illumina	ON563414.3	43326	A	G	0.0666667	FALSE	other	FALSE	A->G	minor
44_B	Illumina	ON563414.3	43346	T	A	0.0526316	FALSE	other	FALSE	T->A	minor
44_B	Illumina	ON563414.3	43351	C	T	0.05	FALSE	other	FALSE	C->T	minor
26_B	Illumina	ON563414.3	43356	A	G	0.0487805	FALSE	other	FALSE	A->G	minor
45_B	Illumina	ON563414.3	43394	T	A	0.0434783	FALSE	other	FALSE	T->A	minor
39_B	Illumina	ON563414.3	43396	A	G	0.0555556	FALSE	other	FALSE	A->G	minor
3_A	Illumina	ON563414.3	43461	A	G	0.0526316	FALSE	other	FALSE	A->G	minor
39_L	Illumina	ON563414.3	43477	G	T	0.0769231	FALSE	other	FALSE	G->T	minor
3_A	Illumina	ON563414.3	43533	T	C	0.047619	FALSE	other	FALSE	T->C	minor
39_B	Illumina	ON563414.3	43605	A	T	0.047619	FALSE	other	FALSE	A->T	minor
39_L	Illumina	ON563414.3	43631	T	C	0.0769231	FALSE	other	FALSE	T->C	minor
41_A	Illumina	ON563414.3	43631	T	C	0.0425532	FALSE	other	FALSE	T->C	minor
3_A	Illumina	ON563414.3	43671	T	C	0.0454545	FALSE	other	FALSE	T->C	minor
3_A	Illumina	ON563414.3	43727	T	C	0.0416667	FALSE	other	FALSE	T->C	minor
26_C	Illumina	ON563414.3	43734	C	T	0.0833333	TRUE	TC>TT	FALSE	C->T	minor
45_B	Illumina	ON563414.3	43770	A	G	0.0434783	FALSE	other	FALSE	A->G	minor
44_B	Illumina	ON563414.3	43789	G	T	0.047619	FALSE	other	FALSE	G->T	minor
39_B	Illumina	ON563414.3	43802	A	G	0.05	FALSE	other	FALSE	A->G	minor
44_B	Illumina	ON563414.3	43919	T	C	0.1	FALSE	other	FALSE	T->C	minor
39_B	Illumina	ON563414.3	43930	T	A	0.0588235	FALSE	other	FALSE	T->A	minor
39_B	Illumina	ON563414.3	43957	C	T	0.0526316	TRUE	TC>TT	FALSE	C->T	minor
44_B	Illumina	ON563414.3	43965	T	C	0.1	FALSE	other	FALSE	T->C	minor
39_L	Illumina	ON563414.3	43996	G	C	0.0909091	FALSE	other	FALSE	G->C	minor
39_H	Illumina	ON563414.3	44098	C	A	0.0555556	FALSE	other	FALSE	C->A	minor
26_C	Illumina	ON563414.3	44102	G	A	0.0588235	TRUE	GA>AA	FALSE	G->A	minor
26_C	Illumina	ON563414.3	44130	C	T	0.0588235	TRUE	TC>TT	FALSE	C->T	minor
26_C	Illumina	ON563414.3	44135	T	C	0.0588235	FALSE	other	FALSE	T->C	minor
39_H	Illumina	ON563414.3	44147	G	A	0.0588235	FALSE	other	FALSE	G->A	minor
41_A	Illumina	ON563414.3	44357	T	A	0.0769231	FALSE	other	FALSE	T->A	minor
42_A	Illumina	ON563414.3	44455	T	C	0.0769231	FALSE	other	FALSE	T->C	minor
26_C	Illumina	ON563414.3	44547	G	A	0.0909091	FALSE	other	FALSE	G->A	minor
44_B	Illumina	ON563414.3	44560	A	T	0.047619	FALSE	other	FALSE	A->T	minor
44_B	Illumina	ON563414.3	44566	T	C	0.047619	FALSE	other	FALSE	T->C	minor
44_B	Illumina	ON563414.3	44590	A	T	0.0434783	FALSE	other	FALSE	A->T	minor
26_C	Illumina	ON563414.3	44602	A	C	0.0454545	FALSE	other	FALSE	A->C	minor
26_C	Illumina	ON563414.3	44630	A	G	0.0434783	FALSE	other	FALSE	A->G	minor
39_L	Illumina	ON563414.3	44637	A	G	0.05	FALSE	other	FALSE	A->G	minor
26_C	Illumina	ON563414.3	44661	A	G	0.047619	FALSE	other	FALSE	A->G	minor
42_A	Illumina	ON563414.3	44663	C	T	0.0769231	TRUE	TC>TT	FALSE	C->T	minor
39_L	Illumina	ON563414.3	44682	G	A	0.047619	TRUE	GA>AA	FALSE	G->A	minor
26_C	Illumina	ON563414.3	44698	G	A	0.0625	FALSE	other	FALSE	G->A	minor
26_C	Illumina	ON563414.3	44701	T	A	0.0625	FALSE	other	FALSE	T->A	minor
26_C	Illumina	ON563414.3	44708	T	G	0.0555556	FALSE	other	FALSE	T->G	minor
26_C	Illumina	ON563414.3	44709	A	G	0.0555556	FALSE	other	FALSE	A->G	minor
32_B	Illumina	ON563414.3	44727	T	A	0.0833333	FALSE	other	FALSE	T->A	minor
44_B	Illumina	ON563414.3	44734	G	A	0.0606061	FALSE	other	FALSE	G->A	minor
42_A	Illumina	ON563414.3	44745	C	A	0.0833333	FALSE	other	FALSE	C->A	minor
42_A	Illumina	ON563414.3	44757	C	T	0.0769231	TRUE	TC>TT	FALSE	C->T	minor
39_L	Illumina	ON563414.3	44763	A	T	0.0588235	FALSE	other	FALSE	A->T	minor
32_B	Illumina	ON563414.3	44768	T	C	0.0909091	FALSE	other	FALSE	T->C	minor
26_C	Illumina	ON563414.3	44769	C	T	0.0714286	TRUE	TC>TT	FALSE	C->T	minor
41_A	Illumina	ON563414.3	44805	C	T	0.103448	FALSE	other	FALSE	C->T	minor
39_L	Illumina	ON563414.3	44882	G	A	0.0454545	TRUE	GA>AA	FALSE	G->A	minor
32_B	Illumina	ON563414.3	44886	C	A	0.0666667	FALSE	other	FALSE	C->A	minor
39_H	Illumina	ON563414.3	44932	G	A	0.0666667	FALSE	other	FALSE	G->A	minor
45_B	Illumina	ON563414.3	44955	T	A	0.0416667	FALSE	other	FALSE	T->A	minor
45_B	Illumina	ON563414.3	44963	T	C	0.0434783	FALSE	other	FALSE	T->C	minor
42_A	Illumina	ON563414.3	45003	A	T	0.1	FALSE	other	FALSE	A->T	minor
48_C	Illumina	ON563414.3	45059	T	A	0.05	FALSE	other	FALSE	T->A	minor
26_C	Illumina	ON563414.3	45067	C	T	0.0666667	TRUE	TC>TT	FALSE	C->T	minor
32_B	Illumina	ON563414.3	45112	C	A	0.0714286	FALSE	other	FALSE	C->A	minor
34_B	Illumina	ON563414.3	45125	C	T	0.0595238	TRUE	TC>TT	FALSE	C->T	minor
8_B	Illumina	ON563414.3	45144	C	T	0.703812	TRUE	TC>TT	FALSE	C->T	minor
8_A	Illumina	ON563414.3	45144	C	T	0.518265	TRUE	TC>TT	FALSE	C->T	minor
26_C	Illumina	ON563414.3	45241	G	A	0.1	FALSE	other	FALSE	G->A	minor
39_B	Illumina	ON563414.3	45242	T	C	0.0625	FALSE	other	FALSE	T->C	minor
39_B	Illumina	ON563414.3	45258	C	T	0.047619	FALSE	other	FALSE	C->T	minor
39_L	Illumina	ON563414.3	45269	C	T	0.0526316	FALSE	other	FALSE	C->T	minor
26_C	Illumina	ON563414.3	45276	C	T	0.0833333	FALSE	other	FALSE	C->T	minor
39_L	Illumina	ON563414.3	45347	C	T	0.0526316	TRUE	TC>TT	FALSE	C->T	minor
26_C	Illumina	ON563414.3	45458	G	A	0.0588235	TRUE	GA>AA	FALSE	G->A	minor
42_A	Illumina	ON563414.3	45483	C	T	0.0769231	FALSE	other	FALSE	C->T	minor
39_L	Illumina	ON563414.3	45505	T	A	0.047619	FALSE	other	FALSE	T->A	minor
32_B	Illumina	ON563414.3	45561	C	T	0.0416667	TRUE	TC>TT	FALSE	C->T	minor
41_A	Illumina	ON563414.3	45630	T	G	0.0619469	FALSE	other	FALSE	T->G	minor
39_H	Illumina	ON563414.3	45689	G	T	0.047619	FALSE	other	FALSE	G->T	minor
32_B	Illumina	ON563414.3	45756	C	T	0.0769231	TRUE	TC>TT	FALSE	C->T	minor
26_C	Illumina	ON563414.3	45819	C	T	0.0434783	FALSE	other	FALSE	C->T	minor
26_C	Illumina	ON563414.3	45826	C	T	0.0454545	FALSE	other	FALSE	C->T	minor
39_H	Illumina	ON563414.3	45838	C	T	0.0526316	FALSE	other	FALSE	C->T	minor
39_H	Illumina	ON563414.3	45859	G	A	0.0588235	TRUE	GA>AA	FALSE	G->A	minor
26_C	Illumina	ON563414.3	45876	T	A	0.047619	FALSE	other	FALSE	T->A	minor
41_A	Illumina	ON563414.3	45904	A	T	0.118812	FALSE	other	FALSE	A->T	minor
42_A	Illumina	ON563414.3	45907	A	G	0.0666667	FALSE	other	FALSE	A->G	minor
32_B	Illumina	ON563414.3	45935	C	A	0.047619	FALSE	other	TRUE	C->A	minor
32_B	Illumina	ON563414.3	45964	A	G	0.0454545	FALSE	other	TRUE	A->G	minor
41_A	Illumina	ON563414.3	45992	A	C	0.0422535	FALSE	other	TRUE	A->C	minor
39_L	Illumina	ON563414.3	46023	T	C	0.0555556	FALSE	other	TRUE	T->C	minor
26_C	Illumina	ON563414.3	46028	G	A	0.0833333	TRUE	GA>AA	TRUE	G->A	minor
26_C	Illumina	ON563414.3	46103	G	T	0.05	FALSE	other	FALSE	G->T	minor
26_C	Illumina	ON563414.3	46107	C	T	0.047619	TRUE	TC>TT	FALSE	C->T	minor
26_C	Illumina	ON563414.3	46110	G	T	0.0454545	FALSE	other	FALSE	G->T	minor
39_H	Illumina	ON563414.3	46214	C	G	0.0454545	FALSE	other	FALSE	C->G	minor
26_C	Illumina	ON563414.3	46242	C	T	0.0416667	TRUE	TC>TT	FALSE	C->T	minor
32_B	Illumina	ON563414.3	46280	A	G	0.0434783	FALSE	other	FALSE	A->G	minor
26_C	Illumina	ON563414.3	46283	A	G	0.0454545	FALSE	other	FALSE	A->G	minor
39_H	Illumina	ON563414.3	46306	A	T	0.0666667	FALSE	other	FALSE	A->T	minor
42_A	Illumina	ON563414.3	46350	C	T	0.0454545	FALSE	other	FALSE	C->T	minor
39_H	Illumina	ON563414.3	46490	C	T	0.0625	TRUE	TC>TT	FALSE	C->T	minor
26_C	Illumina	ON563414.3	46498	C	T	0.05	FALSE	other	FALSE	C->T	minor
42_A	Illumina	ON563414.3	46523	A	G	0.0588235	FALSE	other	TRUE	A->G	minor
42_A	Illumina	ON563414.3	46524	C	T	0.0555556	FALSE	other	TRUE	C->T	minor
42_A	Illumina	ON563414.3	46590	A	T	0.0625	FALSE	other	TRUE	A->T	minor
39_H	Illumina	ON563414.3	46590	A	T	0.0555556	FALSE	other	TRUE	A->T	minor
39_L	Illumina	ON563414.3	46618	A	G	0.0454545	FALSE	other	TRUE	A->G	minor
39_H	Illumina	ON563414.3	46636	A	T	0.0714286	FALSE	other	TRUE	A->T	minor
26_C	Illumina	ON563414.3	46654	T	C	0.0909091	FALSE	other	TRUE	T->C	minor
39_H	Illumina	ON563414.3	46698	T	C	0.0588235	FALSE	other	FALSE	T->C	minor
32_B	Illumina	ON563414.3	46715	A	G	0.0769231	FALSE	other	FALSE	A->G	minor
39_H	Illumina	ON563414.3	47005	A	G	0.0434783	FALSE	other	FALSE	A->G	minor
26_C	Illumina	ON563414.3	47060	T	G	0.0416667	FALSE	other	FALSE	T->G	minor
26_C	Illumina	ON563414.3	47061	T	C	0.0416667	FALSE	other	FALSE	T->C	minor
39_H	Illumina	ON563414.3	47072	A	T	0.0526316	FALSE	other	FALSE	A->T	minor
26_C	Illumina	ON563414.3	47113	G	A	0.0434783	FALSE	other	FALSE	G->A	minor
26_C	Illumina	ON563414.3	47122	C	T	0.047619	FALSE	other	FALSE	C->T	minor
42_A	Illumina	ON563414.3	47123	T	C	0.0416667	FALSE	other	FALSE	T->C	minor
39_H	Illumina	ON563414.3	47168	G	A	0.05	TRUE	GA>AA	FALSE	G->A	minor
26_C	Illumina	ON563414.3	47186	G	A	0.0526316	TRUE	GA>AA	FALSE	G->A	minor
41_A	Illumina	ON563414.3	47200	G	C	0.043956	FALSE	other	FALSE	G->C	minor
26_C	Illumina	ON563414.3	47210	G	A	0.0555556	TRUE	GA>AA	FALSE	G->A	minor
39_L	Illumina	ON563414.3	47221	A	G	0.0416667	FALSE	other	FALSE	A->G	minor
26_C	Illumina	ON563414.3	47262	T	C	0.0555556	FALSE	other	FALSE	T->C	minor
26_C	Illumina	ON563414.3	47276	C	T	0.047619	FALSE	other	FALSE	C->T	minor
39_L	Illumina	ON563414.3	47284	C	T	0.0434783	TRUE	TC>TT	FALSE	C->T	minor
39_H	Illumina	ON563414.3	47285	T	C	0.0454545	FALSE	other	FALSE	T->C	minor
26_C	Illumina	ON563414.3	47341	G	A	0.0416667	FALSE	other	FALSE	G->A	minor
26_C	Illumina	ON563414.3	47352	C	T	0.0526316	FALSE	other	FALSE	C->T	minor
39_H	Illumina	ON563414.3	47394	C	A	0.0588235	FALSE	other	FALSE	C->A	minor
39_B	Illumina	ON563414.3	47418	A	T	0.0555556	FALSE	other	FALSE	A->T	minor
3_A	Illumina	ON563414.3	47456	T	C	0.047619	FALSE	other	TRUE	T->C	minor
3_A	Illumina	ON563414.3	47471	T	C	0.047619	FALSE	other	TRUE	T->C	minor
3_A	Illumina	ON563414.3	47489	T	C	0.0454545	FALSE	other	TRUE	T->C	minor
44_B	Illumina	ON563414.3	47490	T	C	0.05	FALSE	other	TRUE	T->C	minor
26_C	Illumina	ON563414.3	47568	C	T	0.0833333	TRUE	TC>TT	FALSE	C->T	minor
39_H	Illumina	ON563414.3	47638	A	G	0.0434783	FALSE	other	FALSE	A->G	minor
42_A	Illumina	ON563414.3	47661	T	C	0.0526316	FALSE	other	FALSE	T->C	minor
42_A	Illumina	ON563414.3	47693	C	T	0.0952381	FALSE	other	FALSE	C->T	minor
28_A	Illumina	ON563414.3	47776	G	A	0.427149	TRUE	GA>AA	FALSE	G->A	minor
39_H	Illumina	ON563414.3	47856	A	T	0.0434783	FALSE	other	FALSE	A->T	minor
39_H	Illumina	ON563414.3	47864	C	T	0.0454545	FALSE	other	FALSE	C->T	minor
39_H	Illumina	ON563414.3	47907	T	C	0.0526316	FALSE	other	FALSE	T->C	minor
26_C	Illumina	ON563414.3	47922	C	G	0.0625	FALSE	other	FALSE	C->G	minor
32_B	Illumina	ON563414.3	47938	A	G	0.0909091	FALSE	other	FALSE	A->G	minor
26_C	Illumina	ON563414.3	47939	T	G	0.0666667	FALSE	other	FALSE	T->G	minor
32_B	Illumina	ON563414.3	47978	T	C	0.0909091	FALSE	other	TRUE	T->C	minor
39_L	Illumina	ON563414.3	47984	C	A	0.0434783	FALSE	other	TRUE	C->A	minor
39_L	Illumina	ON563414.3	47991	G	A	0.0454545	FALSE	other	TRUE	G->A	minor
26_C	Illumina	ON563414.3	47996	C	T	0.0714286	FALSE	other	TRUE	C->T	minor
41_A	Illumina	ON563414.3	48020	G	A	0.0434783	TRUE	GA>AA	TRUE	G->A	minor
41_A	Illumina	ON563414.3	48025	G	A	0.0487805	FALSE	other	TRUE	G->A	minor
41_A	Illumina	ON563414.3	48041	G	A	0.0540541	TRUE	GA>AA	TRUE	G->A	minor
42_A	Illumina	ON563414.3	48065	T	C	0.1	FALSE	other	TRUE	T->C	minor
3_A	Illumina	ON563414.3	48124	A	G	0.047619	FALSE	other	TRUE	A->G	minor
3_A	Illumina	ON563414.3	48143	T	C	0.0526316	FALSE	other	TRUE	T->C	minor
34_A	Illumina	ON563414.3	48157	A	G	0.0454545	FALSE	other	TRUE	A->G	minor
3_A	Illumina	ON563414.3	48208	T	C	0.0714286	FALSE	other	TRUE	T->C	minor
41_A	Illumina	ON563414.3	48208	T	C	0.0625	FALSE	other	TRUE	T->C	minor
39_B	Illumina	ON563414.3	48213	A	G	0.0625	FALSE	other	TRUE	A->G	minor
3_A	Illumina	ON563414.3	48236	A	T	0.0769231	FALSE	other	FALSE	A->T	minor
32_B	Illumina	ON563414.3	48260	A	G	0.0666667	FALSE	other	FALSE	A->G	minor
32_B	Illumina	ON563414.3	48301	A	G	0.0625	FALSE	other	FALSE	A->G	minor
44_B	Illumina	ON563414.3	48301	A	G	0.05	FALSE	other	FALSE	A->G	minor
39_L	Illumina	ON563414.3	48362	C	T	0.0714286	FALSE	other	FALSE	C->T	minor
39_L	Illumina	ON563414.3	48382	A	G	0.0666667	FALSE	other	FALSE	A->G	minor
39_B	Illumina	ON563414.3	48383	T	C	0.0416667	FALSE	other	FALSE	T->C	minor
42_A	Illumina	ON563414.3	48390	A	G	0.0526316	FALSE	other	FALSE	A->G	minor
42_A	Illumina	ON563414.3	48394	C	A	0.0526316	FALSE	other	FALSE	C->A	minor
26_C	Illumina	ON563414.3	48426	G	A	0.0833333	FALSE	other	FALSE	G->A	minor
26_C	Illumina	ON563414.3	48455	C	T	0.0526316	FALSE	other	FALSE	C->T	minor
39_H	Illumina	ON563414.3	48456	A	T	0.05	FALSE	other	FALSE	A->T	minor
26_C	Illumina	ON563414.3	48481	C	T	0.0555556	FALSE	other	FALSE	C->T	minor
26_C	Illumina	ON563414.3	48511	G	A	0.0625	FALSE	other	FALSE	G->A	minor
26_C	Illumina	ON563414.3	48529	G	A	0.0714286	FALSE	other	FALSE	G->A	minor
42_A	Illumina	ON563414.3	48542	A	T	0.0588235	FALSE	other	FALSE	A->T	minor
42_A	Illumina	ON563414.3	48577	A	G	0.0666667	FALSE	other	FALSE	A->G	minor
39_H	Illumina	ON563414.3	48607	A	G	0.0833333	FALSE	other	FALSE	A->G	minor
32_B	Illumina	ON563414.3	48633	T	C	0.0454545	FALSE	other	FALSE	T->C	minor
32_B	Illumina	ON563414.3	48663	A	G	0.0454545	FALSE	other	FALSE	A->G	minor
26_C	Illumina	ON563414.3	48729	A	T	0.1	FALSE	other	FALSE	A->T	minor
26_C	Illumina	ON563414.3	48730	A	T	0.0909091	FALSE	other	FALSE	A->T	minor
26_C	Illumina	ON563414.3	48732	A	T	0.0909091	FALSE	other	FALSE	A->T	minor
26_C	Illumina	ON563414.3	48733	A	T	0.0909091	FALSE	other	FALSE	A->T	minor
26_C	Illumina	ON563414.3	48740	G	T	0.1	FALSE	other	FALSE	G->T	minor
26_C	Illumina	ON563414.3	48879	G	A	0.0666667	FALSE	other	FALSE	G->A	minor
32_B	Illumina	ON563414.3	48879	G	A	0.047619	FALSE	other	FALSE	G->A	minor
42_A	Illumina	ON563414.3	48880	G	A	0.0434783	FALSE	other	FALSE	G->A	minor
39_H	Illumina	ON563414.3	48893	C	A	0.0555556	FALSE	other	FALSE	C->A	minor
32_B	Illumina	ON563414.3	48894	C	T	0.047619	FALSE	other	FALSE	C->T	minor
42_A	Illumina	ON563414.3	48902	A	T	0.0416667	FALSE	other	FALSE	A->T	minor
39_H	Illumina	ON563414.3	48910	C	T	0.0588235	FALSE	other	FALSE	C->T	minor
26_C	Illumina	ON563414.3	48961	T	C	0.0833333	FALSE	other	FALSE	T->C	minor
42_A	Illumina	ON563414.3	48993	T	C	0.0588235	FALSE	other	FALSE	T->C	minor
39_H	Illumina	ON563414.3	49026	G	C	0.0625	FALSE	other	FALSE	G->C	minor
42_A	Illumina	ON563414.3	49028	C	T	0.047619	FALSE	other	FALSE	C->T	minor
41_A	Illumina	ON563414.3	49111	T	G	0.0483871	FALSE	other	FALSE	T->G	minor
39_H	Illumina	ON563414.3	49121	G	T	0.0769231	FALSE	other	FALSE	G->T	minor
41_A	Illumina	ON563414.3	49130	C	A	0.0535714	FALSE	other	FALSE	C->A	minor
42_A	Illumina	ON563414.3	49159	T	A	0.0666667	FALSE	other	FALSE	T->A	minor
39_B	Illumina	ON563414.3	49206	G	A	0.0434783	FALSE	other	FALSE	G->A	minor
39_L	Illumina	ON563414.3	49230	C	T	0.0666667	FALSE	other	FALSE	C->T	minor
26_C	Illumina	ON563414.3	49283	G	A	0.0416667	TRUE	GA>AA	FALSE	G->A	minor
26_C	Illumina	ON563414.3	49288	T	A	0.0416667	FALSE	other	FALSE	T->A	minor
26_C	Illumina	ON563414.3	49315	G	A	0.0416667	TRUE	GA>AA	FALSE	G->A	minor
26_C	Illumina	ON563414.3	49322	G	A	0.0416667	FALSE	other	FALSE	G->A	minor
41_A	Illumina	ON563414.3	49361	A	T	0.0566038	FALSE	other	FALSE	A->T	minor
39_H	Illumina	ON563414.3	49396	T	C	0.0666667	FALSE	other	FALSE	T->C	minor
32_B	Illumina	ON563414.3	49400	A	T	0.0769231	FALSE	other	FALSE	A->T	minor
39_B	Illumina	ON563414.3	49408	T	A	0.0555556	FALSE	other	FALSE	T->A	minor
41_A	Illumina	ON563414.3	49453	G	A	0.0689655	FALSE	other	FALSE	G->A	minor
39_B	Illumina	ON563414.3	49500	C	A	0.0434783	FALSE	other	FALSE	C->A	minor
32_B	Illumina	ON563414.3	49535	A	G	0.0666667	FALSE	other	FALSE	A->G	minor
41_A	Illumina	ON563414.3	49540	G	A	0.0666667	FALSE	other	FALSE	G->A	minor
42_A	Illumina	ON563414.3	49544	T	C	0.1	FALSE	other	FALSE	T->C	minor
39_H	Illumina	ON563414.3	49618	G	T	0.047619	FALSE	other	FALSE	G->T	minor
26_C	Illumina	ON563414.3	49627	A	T	0.047619	FALSE	other	FALSE	A->T	minor
44_B	Illumina	ON563414.3	49954	A	T	0.0434783	FALSE	other	TRUE	A->T	minor
44_B	Illumina	ON563414.3	49984	A	G	0.0454545	FALSE	other	TRUE	A->G	minor
42_A	Illumina	ON563414.3	50014	T	C	0.1	FALSE	other	FALSE	T->C	minor
26_C	Illumina	ON563414.3	50044	G	A	0.1	TRUE	GA>AA	FALSE	G->A	minor
42_A	Illumina	ON563414.3	50154	G	A	0.0625	FALSE	other	FALSE	G->A	minor
39_L	Illumina	ON563414.3	50170	C	T	0.0625	FALSE	other	FALSE	C->T	minor
26_C	Illumina	ON563414.3	50201	G	C	0.0555556	FALSE	other	FALSE	G->C	minor
26_C	Illumina	ON563414.3	50216	T	G	0.0588235	FALSE	other	FALSE	T->G	minor
26_C	Illumina	ON563414.3	50218	T	A	0.0555556	FALSE	other	FALSE	T->A	minor
26_C	Illumina	ON563414.3	50219	A	C	0.0555556	FALSE	other	FALSE	A->C	minor
26_C	Illumina	ON563414.3	50243	C	T	0.0454545	TRUE	TC>TT	FALSE	C->T	minor
26_C	Illumina	ON563414.3	50279	G	A	0.0588235	TRUE	GA>AA	FALSE	G->A	minor
26_C	Illumina	ON563414.3	50326	G	A	0.0454545	FALSE	other	FALSE	G->A	minor
46_B	Illumina	ON563414.3	50354	G	A	0.0736498	FALSE	other	FALSE	G->A	minor
41_A	Illumina	ON563414.3	50363	G	T	0.0537634	FALSE	other	FALSE	G->T	minor
39_H	Illumina	ON563414.3	50373	G	A	0.0666667	FALSE	other	FALSE	G->A	minor
39_H	Illumina	ON563414.3	50383	A	G	0.05	FALSE	other	FALSE	A->G	minor
39_H	Illumina	ON563414.3	50410	T	C	0.047619	FALSE	other	FALSE	T->C	minor
26_C	Illumina	ON563414.3	50418	C	T	0.0416667	FALSE	other	FALSE	C->T	minor
26_C	Illumina	ON563414.3	50421	G	A	0.0769231	FALSE	other	FALSE	G->A	minor
42_A	Illumina	ON563414.3	50435	A	T	0.0526316	FALSE	other	FALSE	A->T	minor
39_H	Illumina	ON563414.3	50452	T	G	0.0588235	FALSE	other	FALSE	T->G	minor
39_H	Illumina	ON563414.3	50458	T	G	0.0588235	FALSE	other	FALSE	T->G	minor
26_C	Illumina	ON563414.3	50463	C	T	0.0416667	FALSE	other	FALSE	C->T	minor
32_B	Illumina	ON563414.3	50467	T	C	0.0454545	FALSE	other	FALSE	T->C	minor
26_C	Illumina	ON563414.3	50481	T	C	0.0588235	FALSE	other	FALSE	T->C	minor
32_B	Illumina	ON563414.3	50482	G	A	0.0454545	TRUE	GA>AA	FALSE	G->A	minor
32_B	Illumina	ON563414.3	50484	A	G	0.0454545	FALSE	other	FALSE	A->G	minor
26_C	Illumina	ON563414.3	50491	A	G	0.0588235	FALSE	other	FALSE	A->G	minor
41_A	Illumina	ON563414.3	50513	C	T	0.0508475	FALSE	other	TRUE	C->T	minor
39_L	Illumina	ON563414.3	50524	T	C	0.047619	FALSE	other	TRUE	T->C	minor
39_H	Illumina	ON563414.3	50526	T	C	0.047619	FALSE	other	TRUE	T->C	minor
39_H	Illumina	ON563414.3	50533	A	G	0.05	FALSE	other	TRUE	A->G	minor
39_L	Illumina	ON563414.3	50534	T	C	0.0454545	FALSE	other	TRUE	T->C	minor
39_H	Illumina	ON563414.3	50544	C	T	0.0526316	FALSE	other	TRUE	C->T	minor
26_C	Illumina	ON563414.3	50548	C	T	0.1	FALSE	other	TRUE	C->T	minor
26_C	Illumina	ON563414.3	50575	A	T	0.0769231	FALSE	other	TRUE	A->T	minor
26_C	Illumina	ON563414.3	50618	C	T	0.0555556	FALSE	other	FALSE	C->T	minor
39_H	Illumina	ON563414.3	50624	G	T	0.0434783	FALSE	other	FALSE	G->T	minor
39_H	Illumina	ON563414.3	50648	T	C	0.0526316	FALSE	other	FALSE	T->C	minor
39_H	Illumina	ON563414.3	50661	A	G	0.0555556	FALSE	other	FALSE	A->G	minor
39_H	Illumina	ON563414.3	50670	C	G	0.05	FALSE	other	FALSE	C->G	minor
26_C	Illumina	ON563414.3	50670	C	T	0.0555556	TRUE	TC>TT	FALSE	C->T	minor
39_H	Illumina	ON563414.3	50702	A	G	0.0555556	FALSE	other	FALSE	A->G	minor
42_A	Illumina	ON563414.3	50707	T	A	0.0526316	FALSE	other	FALSE	T->A	minor
32_B	Illumina	ON563414.3	50732	T	C	0.0416667	FALSE	other	FALSE	T->C	minor
42_A	Illumina	ON563414.3	50759	A	G	0.0434783	FALSE	other	FALSE	A->G	minor
26_C	Illumina	ON563414.3	50844	T	C	0.0555556	FALSE	other	FALSE	T->C	minor
32_B	Illumina	ON563414.3	50887	A	G	0.0454545	FALSE	other	FALSE	A->G	minor
39_H	Illumina	ON563414.3	50901	G	T	0.0454545	FALSE	other	FALSE	G->T	minor
39_H	Illumina	ON563414.3	51004	C	A	0.047619	FALSE	other	FALSE	C->A	minor
32_B	Illumina	ON563414.3	51019	A	T	0.0625	FALSE	other	FALSE	A->T	minor
32_B	Illumina	ON563414.3	51024	T	C	0.0625	FALSE	other	FALSE	T->C	minor
26_C	Illumina	ON563414.3	51083	C	T	0.0526316	TRUE	TC>TT	FALSE	C->T	minor
26_C	Illumina	ON563414.3	51174	T	G	0.0555556	FALSE	other	FALSE	T->G	minor
26_C	Illumina	ON563414.3	51183	A	C	0.047619	FALSE	other	FALSE	A->C	minor
26_C	Illumina	ON563414.3	51192	G	T	0.047619	FALSE	other	FALSE	G->T	minor
26_C	Illumina	ON563414.3	51199	T	A	0.047619	FALSE	other	FALSE	T->A	minor
42_A	Illumina	ON563414.3	51203	T	A	0.0833333	FALSE	other	FALSE	T->A	minor
32_B	Illumina	ON563414.3	51219	C	T	0.0555556	TRUE	TC>TT	FALSE	C->T	minor
26_C	Illumina	ON563414.3	51250	C	T	0.05	TRUE	TC>TT	FALSE	C->T	minor
26_C	Illumina	ON563414.3	51252	G	A	0.0588235	TRUE	GA>AA	FALSE	G->A	minor
42_A	Illumina	ON563414.3	51259	A	G	0.0666667	FALSE	other	FALSE	A->G	minor
26_C	Illumina	ON563414.3	51444	G	A	0.0769231	FALSE	other	FALSE	G->A	minor
39_H	Illumina	ON563414.3	51486	G	A	0.047619	TRUE	GA>AA	FALSE	G->A	minor
32_B	Illumina	ON563414.3	51606	A	T	0.0769231	FALSE	other	FALSE	A->T	minor
41_A	Illumina	ON563414.3	51693	A	C	0.0545455	FALSE	other	FALSE	A->C	minor
26_C	Illumina	ON563414.3	51728	A	G	0.0714286	FALSE	other	FALSE	A->G	minor
32_B	Illumina	ON563414.3	51742	T	C	0.0454545	FALSE	other	FALSE	T->C	minor
39_H	Illumina	ON563414.3	51762	T	C	0.05	FALSE	other	FALSE	T->C	minor
26_C	Illumina	ON563414.3	51786	A	G	0.0454545	FALSE	other	FALSE	A->G	minor
39_H	Illumina	ON563414.3	51815	C	T	0.047619	TRUE	TC>TT	FALSE	C->T	minor
39_H	Illumina	ON563414.3	51820	T	A	0.05	FALSE	other	FALSE	T->A	minor
39_H	Illumina	ON563414.3	51851	G	C	0.0555556	FALSE	other	FALSE	G->C	minor
32_B	Illumina	ON563414.3	51855	A	G	0.05	FALSE	other	FALSE	A->G	minor
32_B	Illumina	ON563414.3	51857	C	T	0.05	TRUE	TC>TT	FALSE	C->T	minor
32_B	Illumina	ON563414.3	51929	T	C	0.0454545	FALSE	other	FALSE	T->C	minor
26_C	Illumina	ON563414.3	51981	A	C	0.05	FALSE	other	FALSE	A->C	minor
26_C	Illumina	ON563414.3	51984	A	C	0.05	FALSE	other	FALSE	A->C	minor
26_C	Illumina	ON563414.3	51985	A	C	0.0434783	FALSE	other	FALSE	A->C	minor
39_H	Illumina	ON563414.3	52070	T	C	0.05	FALSE	other	FALSE	T->C	minor
26_C	Illumina	ON563414.3	52100	T	A	0.0555556	FALSE	other	FALSE	T->A	minor
26_C	Illumina	ON563414.3	52113	T	A	0.0769231	FALSE	other	FALSE	T->A	minor
26_C	Illumina	ON563414.3	52114	C	T	0.0769231	TRUE	TC>TT	FALSE	C->T	minor
39_L	Illumina	ON563414.3	52151	C	T	0.0434783	TRUE	TC>TT	FALSE	C->T	minor
39_H	Illumina	ON563414.3	52152	T	C	0.05	FALSE	other	FALSE	T->C	minor
26_C	Illumina	ON563414.3	52172	G	A	0.0555556	TRUE	GA>AA	FALSE	G->A	minor
39_H	Illumina	ON563414.3	52220	G	A	0.047619	TRUE	GA>AA	FALSE	G->A	minor
26_C	Illumina	ON563414.3	52257	C	T	0.0769231	TRUE	TC>TT	FALSE	C->T	minor
39_H	Illumina	ON563414.3	52289	A	T	0.0666667	FALSE	other	FALSE	A->T	minor
42_A	Illumina	ON563414.3	52306	G	A	0.0714286	FALSE	other	FALSE	G->A	minor
26_C	Illumina	ON563414.3	52385	C	T	0.0454545	FALSE	other	FALSE	C->T	minor
26_C	Illumina	ON563414.3	52431	A	G	0.0434783	FALSE	other	FALSE	A->G	minor
26_C	Illumina	ON563414.3	52436	T	A	0.047619	FALSE	other	FALSE	T->A	minor
26_C	Illumina	ON563414.3	52442	C	T	0.047619	FALSE	other	FALSE	C->T	minor
26_C	Illumina	ON563414.3	52464	G	T	0.0416667	FALSE	other	FALSE	G->T	minor
32_B	Illumina	ON563414.3	52540	T	C	0.0833333	FALSE	other	FALSE	T->C	minor
39_H	Illumina	ON563414.3	52561	G	A	0.0714286	FALSE	other	FALSE	G->A	minor
32_B	Illumina	ON563414.3	52587	A	T	0.0666667	FALSE	other	FALSE	A->T	minor
26_C	Illumina	ON563414.3	52703	G	A	0.0588235	TRUE	GA>AA	FALSE	G->A	minor
39_H	Illumina	ON563414.3	52716	T	C	0.0588235	FALSE	other	FALSE	T->C	minor
32_B	Illumina	ON563414.3	52747	C	T	0.0909091	FALSE	other	FALSE	C->T	minor
39_H	Illumina	ON563414.3	52748	C	A	0.0666667	FALSE	other	FALSE	C->A	minor
26_C	Illumina	ON563414.3	52844	G	T	0.0909091	FALSE	other	FALSE	G->T	minor
26_C	Illumina	ON563414.3	52977	T	A	0.0416667	FALSE	other	FALSE	T->A	minor
26_C	Illumina	ON563414.3	53002	G	A	0.0434783	FALSE	other	FALSE	G->A	minor
39_L	Illumina	ON563414.3	53032	A	G	0.0588235	FALSE	other	FALSE	A->G	minor
26_C	Illumina	ON563414.3	53083	T	C	0.1	FALSE	other	FALSE	T->C	minor
32_B	Illumina	ON563414.3	53105	T	C	0.0833333	FALSE	other	FALSE	T->C	minor
3_A	Illumina	ON563414.3	53141	C	T	0.0416667	TRUE	TC>TT	FALSE	C->T	minor
3_A	Illumina	ON563414.3	53150	C	T	0.0454545	TRUE	TC>TT	FALSE	C->T	minor
3_A	Illumina	ON563414.3	53165	A	G	0.047619	FALSE	other	FALSE	A->G	minor
44_B	Illumina	ON563414.3	53263	T	C	0.0454545	FALSE	other	FALSE	T->C	minor
39_B	Illumina	ON563414.3	53309	C	T	0.0555556	TRUE	TC>TT	FALSE	C->T	minor
39_L	Illumina	ON563414.3	53318	C	T	0.0434783	FALSE	other	FALSE	C->T	minor
39_B	Illumina	ON563414.3	53322	C	T	0.0555556	TRUE	TC>TT	FALSE	C->T	minor
39_B	Illumina	ON563414.3	53336	C	A	0.0555556	FALSE	other	FALSE	C->A	minor
44_B	Illumina	ON563414.3	53355	T	C	0.0434783	FALSE	other	FALSE	T->C	minor
26_C	Illumina	ON563414.3	53358	T	C	0.0714286	FALSE	other	FALSE	T->C	minor
26_C	Illumina	ON563414.3	53359	C	A	0.0714286	FALSE	other	FALSE	C->A	minor
42_A	Illumina	ON563414.3	53476	A	G	0.0769231	FALSE	other	FALSE	A->G	minor
45_B	Illumina	ON563414.3	53499	G	A	0.0434783	FALSE	other	FALSE	G->A	minor
39_L	Illumina	ON563414.3	53501	G	A	0.0769231	TRUE	GA>AA	FALSE	G->A	minor
39_B	Illumina	ON563414.3	53551	C	T	0.0454545	TRUE	TC>TT	FALSE	C->T	minor
32_B	Illumina	ON563414.3	53611	T	A	0.0714286	FALSE	other	FALSE	T->A	minor
32_B	Illumina	ON563414.3	53721	T	C	0.0588235	FALSE	other	FALSE	T->C	minor
42_A	Illumina	ON563414.3	53809	G	T	0.0526316	FALSE	other	FALSE	G->T	minor
32_B	Illumina	ON563414.3	53813	C	T	0.142857	TRUE	TC>TT	FALSE	C->T	minor
32_B	Illumina	ON563414.3	53849	T	C	0.105263	FALSE	other	FALSE	T->C	minor
42_A	Illumina	ON563414.3	53853	C	G	0.0625	FALSE	other	FALSE	C->G	minor
26_C	Illumina	ON563414.3	53882	C	T	0.0714286	TRUE	TC>TT	FALSE	C->T	minor
39_L	Illumina	ON563414.3	53904	C	A	0.05	FALSE	other	FALSE	C->A	minor
39_H	Illumina	ON563414.3	53909	T	C	0.0714286	FALSE	other	FALSE	T->C	minor
32_B	Illumina	ON563414.3	53932	A	G	0.0625	FALSE	other	FALSE	A->G	minor
32_B	Illumina	ON563414.3	53947	T	A	0.133333	FALSE	other	FALSE	T->A	minor
32_B	Illumina	ON563414.3	53974	G	A	0.0714286	TRUE	GA>AA	FALSE	G->A	minor
39_L	Illumina	ON563414.3	53977	C	T	0.0588235	TRUE	TC>TT	FALSE	C->T	minor
26_C	Illumina	ON563414.3	53992	C	T	0.0666667	TRUE	TC>TT	FALSE	C->T	minor
26_C	Illumina	ON563414.3	54007	G	A	0.0588235	FALSE	other	FALSE	G->A	minor
26_C	Illumina	ON563414.3	54009	G	A	0.117647	TRUE	GA>AA	FALSE	G->A	minor
26_C	Illumina	ON563414.3	54015	G	A	0.0714286	FALSE	other	FALSE	G->A	minor
26_C	Illumina	ON563414.3	54119	A	G	0.0666667	FALSE	other	FALSE	A->G	minor
39_H	Illumina	ON563414.3	54142	T	C	0.0588235	FALSE	other	FALSE	T->C	minor
39_B	Illumina	ON563414.3	54232	T	C	0.0588235	FALSE	other	FALSE	T->C	minor
39_B	Illumina	ON563414.3	54250	T	C	0.047619	FALSE	other	FALSE	T->C	minor
39_H	Illumina	ON563414.3	54251	C	T	0.0714286	TRUE	TC>TT	FALSE	C->T	minor
44_B	Illumina	ON563414.3	54256	T	A	0.0588235	FALSE	other	FALSE	T->A	minor
39_H	Illumina	ON563414.3	54257	C	T	0.0769231	TRUE	TC>TT	FALSE	C->T	minor
44_B	Illumina	ON563414.3	54263	T	A	0.0625	FALSE	other	FALSE	T->A	minor
39_L	Illumina	ON563414.3	54267	C	T	0.0666667	TRUE	TC>TT	FALSE	C->T	minor
42_A	Illumina	ON563414.3	54285	C	T	0.1	TRUE	TC>TT	FALSE	C->T	minor
44_B	Illumina	ON563414.3	54298	G	A	0.0588235	FALSE	other	FALSE	G->A	minor
26_C	Illumina	ON563414.3	54358	C	T	0.0666667	TRUE	TC>TT	FALSE	C->T	minor
44_B	Illumina	ON563414.3	54370	G	A	0.0434783	FALSE	other	FALSE	G->A	minor
26_C	Illumina	ON563414.3	54370	G	T	0.0454545	FALSE	other	FALSE	G->T	minor
26_C	Illumina	ON563414.3	54396	C	T	0.0555556	TRUE	TC>TT	FALSE	C->T	minor
26_C	Illumina	ON563414.3	54406	A	G	0.0526316	FALSE	other	FALSE	A->G	minor
44_B	Illumina	ON563414.3	54420	G	A	0.05	FALSE	other	FALSE	G->A	minor
39_H	Illumina	ON563414.3	54524	T	C	0.0625	FALSE	other	FALSE	T->C	minor
32_B	Illumina	ON563414.3	54536	T	A	0.0909091	FALSE	other	FALSE	T->A	minor
26_C	Illumina	ON563414.3	54541	T	C	0.0434783	FALSE	other	FALSE	T->C	minor
32_B	Illumina	ON563414.3	54542	C	T	0.0833333	TRUE	TC>TT	FALSE	C->T	minor
26_C	Illumina	ON563414.3	54620	C	T	0.0666667	FALSE	other	FALSE	C->T	minor
39_H	Illumina	ON563414.3	54697	T	C	0.1	FALSE	other	FALSE	T->C	minor
41_A	Illumina	ON563414.3	54740	A	G	0.0410959	FALSE	other	FALSE	A->G	minor
41_A	Illumina	ON563414.3	54792	A	G	0.0512821	FALSE	other	FALSE	A->G	minor
32_B	Illumina	ON563414.3	54801	T	C	0.0434783	FALSE	other	FALSE	T->C	minor
26_C	Illumina	ON563414.3	54812	G	A	0.05	TRUE	GA>AA	FALSE	G->A	minor
26_C	Illumina	ON563414.3	54865	G	A	0.0454545	TRUE	GA>AA	FALSE	G->A	minor
42_A	Illumina	ON563414.3	54880	A	T	0.0625	FALSE	other	FALSE	A->T	minor
32_B	Illumina	ON563414.3	54931	A	G	0.0869565	FALSE	other	FALSE	A->G	minor
32_B	Illumina	ON563414.3	54948	C	T	0.08	FALSE	other	FALSE	C->T	minor
39_H	Illumina	ON563414.3	55048	C	T	0.0740741	FALSE	other	FALSE	C->T	minor
26_C	Illumina	ON563414.3	55076	G	A	0.0416667	TRUE	GA>AA	FALSE	G->A	minor
39_H	Illumina	ON563414.3	55078	G	A	0.0434783	FALSE	other	FALSE	G->A	minor
26_C	Illumina	ON563414.3	55080	C	T	0.0416667	FALSE	other	FALSE	C->T	minor
26_C	Illumina	ON563414.3	55286	C	T	0.0487805	FALSE	other	FALSE	C->T	minor
32_B	Illumina	ON563414.3	55441	C	T	0.047619	TRUE	TC>TT	FALSE	C->T	minor
26_C	Illumina	ON563414.3	55488	T	C	0.047619	FALSE	other	FALSE	T->C	minor
26_C	Illumina	ON563414.3	55493	A	G	0.0416667	FALSE	other	FALSE	A->G	minor
26_C	Illumina	ON563414.3	55522	G	A	0.0454545	FALSE	other	FALSE	G->A	minor
26_C	Illumina	ON563414.3	55539	T	C	0.0526316	FALSE	other	FALSE	T->C	minor
26_C	Illumina	ON563414.3	55543	A	G	0.0588235	FALSE	other	FALSE	A->G	minor
26_C	Illumina	ON563414.3	55565	A	T	0.0714286	FALSE	other	FALSE	A->T	minor
26_C	Illumina	ON563414.3	55566	T	C	0.0714286	FALSE	other	FALSE	T->C	minor
26_C	Illumina	ON563414.3	55649	G	A	0.0555556	TRUE	GA>AA	FALSE	G->A	minor
42_A	Illumina	ON563414.3	55650	A	G	0.0833333	FALSE	other	FALSE	A->G	minor
26_C	Illumina	ON563414.3	55658	G	A	0.0625	FALSE	other	FALSE	G->A	minor
26_C	Illumina	ON563414.3	55713	C	A	0.047619	FALSE	other	FALSE	C->A	minor
39_H	Illumina	ON563414.3	55714	G	A	0.0833333	FALSE	other	FALSE	G->A	minor
26_C	Illumina	ON563414.3	55720	C	T	0.0434783	TRUE	TC>TT	FALSE	C->T	minor
26_C	Illumina	ON563414.3	55748	G	A	0.05	TRUE	GA>AA	FALSE	G->A	minor
26_C	Illumina	ON563414.3	55817	G	A	0.0625	TRUE	GA>AA	FALSE	G->A	minor
26_C	Illumina	ON563414.3	55818	A	G	0.0625	FALSE	other	FALSE	A->G	minor
26_C	Illumina	ON563414.3	55826	C	A	0.0555556	FALSE	other	FALSE	C->A	minor
26_C	Illumina	ON563414.3	55831	G	A	0.05	TRUE	GA>AA	FALSE	G->A	minor
42_A	Illumina	ON563414.3	55838	C	T	0.0416667	FALSE	other	FALSE	C->T	minor
42_A	Illumina	ON563414.3	55851	A	G	0.05	FALSE	other	FALSE	A->G	minor
39_L	Illumina	ON563414.3	55877	C	T	0.05	FALSE	other	FALSE	C->T	minor
32_B	Illumina	ON563414.3	55908	C	A	0.047619	FALSE	other	FALSE	C->A	minor
26_C	Illumina	ON563414.3	55985	G	A	0.0666667	TRUE	GA>AA	FALSE	G->A	minor
39_H	Illumina	ON563414.3	55985	G	T	0.0625	FALSE	other	FALSE	G->T	minor
26_C	Illumina	ON563414.3	55986	A	G	0.0666667	FALSE	other	FALSE	A->G	minor
42_A	Illumina	ON563414.3	56059	T	G	0.05	FALSE	other	FALSE	T->G	minor
39_H	Illumina	ON563414.3	56066	A	T	0.0769231	FALSE	other	FALSE	A->T	minor
39_L	Illumina	ON563414.3	56116	T	C	0.047619	FALSE	other	FALSE	T->C	minor
39_H	Illumina	ON563414.3	56117	A	T	0.0714286	FALSE	other	FALSE	A->T	minor
39_L	Illumina	ON563414.3	56127	A	G	0.0416667	FALSE	other	FALSE	A->G	minor
42_A	Illumina	ON563414.3	56148	C	A	0.0526316	FALSE	other	FALSE	C->A	minor
26_C	Illumina	ON563414.3	56268	A	G	0.05	FALSE	other	FALSE	A->G	minor
26_C	Illumina	ON563414.3	56290	T	C	0.05	FALSE	other	FALSE	T->C	minor
39_L	Illumina	ON563414.3	56309	T	C	0.0454545	FALSE	other	FALSE	T->C	minor
32_B	Illumina	ON563414.3	56358	A	T	0.0416667	FALSE	other	FALSE	A->T	minor
26_C	Illumina	ON563414.3	56363	G	T	0.0714286	FALSE	other	FALSE	G->T	minor
42_A	Illumina	ON563414.3	56381	A	C	0.0769231	FALSE	other	FALSE	A->C	minor
26_C	Illumina	ON563414.3	56382	G	T	0.0625	FALSE	other	FALSE	G->T	minor
26_C	Illumina	ON563414.3	56384	A	G	0.0625	FALSE	other	FALSE	A->G	minor
26_C	Illumina	ON563414.3	56400	A	C	0.047619	FALSE	other	FALSE	A->C	minor
26_C	Illumina	ON563414.3	56401	A	T	0.0454545	FALSE	other	FALSE	A->T	minor
26_C	Illumina	ON563414.3	56404	C	T	0.05	FALSE	other	FALSE	C->T	minor
39_H	Illumina	ON563414.3	56451	T	C	0.1	FALSE	other	FALSE	T->C	minor
39_L	Illumina	ON563414.3	56487	A	G	0.05	FALSE	other	FALSE	A->G	minor
26_C	Illumina	ON563414.3	56533	T	G	0.0434783	FALSE	other	FALSE	T->G	minor
26_C	Illumina	ON563414.3	56545	C	T	0.0454545	TRUE	TC>TT	FALSE	C->T	minor
26_C	Illumina	ON563414.3	56614	T	C	0.0833333	FALSE	other	FALSE	T->C	minor
45_B	Illumina	ON563414.3	56615	G	A	0.0416667	FALSE	other	FALSE	G->A	minor
39_L	Illumina	ON563414.3	56627	A	G	0.0833333	FALSE	other	FALSE	A->G	minor
39_H	Illumina	ON563414.3	56638	T	C	0.0909091	FALSE	other	FALSE	T->C	minor
41_A	Illumina	ON563414.3	56751	T	A	0.0410959	FALSE	other	FALSE	T->A	minor
39_L	Illumina	ON563414.3	56774	A	G	0.0454545	FALSE	other	FALSE	A->G	minor
26_C	Illumina	ON563414.3	56826	A	C	0.0454545	FALSE	other	FALSE	A->C	minor
42_A	Illumina	ON563414.3	56834	T	A	0.0666667	FALSE	other	FALSE	T->A	minor
26_C	Illumina	ON563414.3	56868	T	A	0.0416667	FALSE	other	FALSE	T->A	minor
26_C	Illumina	ON563414.3	56896	C	T	0.0434783	TRUE	TC>TT	FALSE	C->T	minor
26_C	Illumina	ON563414.3	56911	A	G	0.047619	FALSE	other	FALSE	A->G	minor
26_C	Illumina	ON563414.3	56915	T	A	0.0434783	FALSE	other	FALSE	T->A	minor
26_C	Illumina	ON563414.3	56942	G	A	0.05	FALSE	other	FALSE	G->A	minor
26_C	Illumina	ON563414.3	56943	T	A	0.0526316	FALSE	other	FALSE	T->A	minor
26_C	Illumina	ON563414.3	56949	A	C	0.0526316	FALSE	other	FALSE	A->C	minor
26_C	Illumina	ON563414.3	56961	A	G	0.0555556	FALSE	other	FALSE	A->G	minor
42_A	Illumina	ON563414.3	56963	G	T	0.0526316	FALSE	other	FALSE	G->T	minor
26_C	Illumina	ON563414.3	56998	C	T	0.0526316	TRUE	TC>TT	FALSE	C->T	minor
39_H	Illumina	ON563414.3	57021	A	G	0.05	FALSE	other	FALSE	A->G	minor
39_H	Illumina	ON563414.3	57038	A	G	0.05	FALSE	other	FALSE	A->G	minor
24_A	Illumina	ON563414.3	57066	G	A	0.38172	TRUE	GA>AA	FALSE	G->A	minor
42_A	Illumina	ON563414.3	57106	A	G	0.047619	FALSE	other	FALSE	A->G	minor
26_C	Illumina	ON563414.3	57204	T	G	0.0416667	FALSE	other	FALSE	T->G	minor
26_C	Illumina	ON563414.3	57384	T	A	0.0416667	FALSE	other	FALSE	T->A	minor
39_H	Illumina	ON563414.3	57401	T	C	0.0434783	FALSE	other	FALSE	T->C	minor
26_C	Illumina	ON563414.3	57424	T	C	0.0714286	FALSE	other	FALSE	T->C	minor
26_B	Illumina	ON563414.3	57459	G	A	0.0666667	TRUE	GA>AA	FALSE	G->A	minor
39_H	Illumina	ON563414.3	57520	A	T	0.0454545	FALSE	other	TRUE	A->T	minor
8_B	Illumina	ON563414.3	57531	G	A	0.643428	TRUE	GA>AA	TRUE	G->A	minor
8_A	Illumina	ON563414.3	57531	G	A	0.513206	TRUE	GA>AA	TRUE	G->A	minor
46_B	Illumina	ON563414.3	57531	G	A	0.0756859	TRUE	GA>AA	TRUE	G->A	minor
39_L	Illumina	ON563414.3	57540	C	A	0.1	FALSE	other	TRUE	C->A	minor
34_B	Illumina	ON563414.3	57544	C	T	0.552632	TRUE	TC>TT	TRUE	C->T	minor
34_A	Illumina	ON563414.3	57544	C	T	0.117117	TRUE	TC>TT	TRUE	C->T	minor
39_H	Illumina	ON563414.3	57619	G	A	0.0625	FALSE	other	TRUE	G->A	minor
41_A	Illumina	ON563414.3	57669	G	A	0.0449438	FALSE	other	FALSE	G->A	minor
39_H	Illumina	ON563414.3	57682	T	A	0.0909091	FALSE	other	FALSE	T->A	minor
39_H	Illumina	ON563414.3	57694	G	A	0.0769231	FALSE	other	FALSE	G->A	minor
39_H	Illumina	ON563414.3	57743	T	C	0.0769231	FALSE	other	FALSE	T->C	minor
39_L	Illumina	ON563414.3	57775	A	T	0.0540541	FALSE	other	FALSE	A->T	minor
39_L	Illumina	ON563414.3	57779	T	A	0.0540541	FALSE	other	FALSE	T->A	minor
39_L	Illumina	ON563414.3	57780	T	A	0.0571429	FALSE	other	FALSE	T->A	minor
39_L	Illumina	ON563414.3	57784	A	T	0.0526316	FALSE	other	FALSE	A->T	minor
42_A	Illumina	ON563414.3	57793	A	T	0.0833333	FALSE	other	FALSE	A->T	minor
42_A	Illumina	ON563414.3	57869	A	G	0.0666667	FALSE	other	FALSE	A->G	minor
39_H	Illumina	ON563414.3	57926	C	T	0.1	FALSE	other	FALSE	C->T	minor
32_B	Illumina	ON563414.3	57926	C	T	0.0952381	FALSE	other	FALSE	C->T	minor
39_H	Illumina	ON563414.3	57981	A	T	0.1	FALSE	other	FALSE	A->T	minor
32_B	Illumina	ON563414.3	57987	T	C	0.0526316	FALSE	other	FALSE	T->C	minor
39_L	Illumina	ON563414.3	58048	G	A	0.0434783	TRUE	GA>AA	FALSE	G->A	minor
26_C	Illumina	ON563414.3	58074	G	A	0.0555556	TRUE	GA>AA	FALSE	G->A	minor
26_C	Illumina	ON563414.3	58088	C	T	0.0526316	FALSE	other	FALSE	C->T	minor
26_C	Illumina	ON563414.3	58103	G	C	0.047619	FALSE	other	FALSE	G->C	minor
26_C	Illumina	ON563414.3	58107	T	G	0.05	FALSE	other	FALSE	T->G	minor
26_C	Illumina	ON563414.3	58109	A	T	0.047619	FALSE	other	FALSE	A->T	minor
32_B	Illumina	ON563414.3	58120	T	C	0.0666667	FALSE	other	FALSE	T->C	minor
32_B	Illumina	ON563414.3	58139	A	G	0.0769231	FALSE	other	FALSE	A->G	minor
26_C	Illumina	ON563414.3	58186	C	T	0.05	FALSE	other	FALSE	C->T	minor
41_A	Illumina	ON563414.3	58272	C	G	0.0416667	FALSE	other	FALSE	C->G	minor
41_A	Illumina	ON563414.3	58295	C	G	0.0821918	FALSE	other	FALSE	C->G	minor
39_L	Illumina	ON563414.3	58356	A	G	0.0555556	FALSE	other	FALSE	A->G	minor
39_H	Illumina	ON563414.3	58370	A	G	0.0666667	FALSE	other	FALSE	A->G	minor
39_H	Illumina	ON563414.3	58373	G	C	0.0666667	FALSE	other	FALSE	G->C	minor
39_L	Illumina	ON563414.3	58374	A	T	0.0416667	FALSE	other	FALSE	A->T	minor
39_H	Illumina	ON563414.3	58433	A	G	0.0769231	FALSE	other	FALSE	A->G	minor
32_B	Illumina	ON563414.3	58449	A	G	0.0769231	FALSE	other	FALSE	A->G	minor
41_A	Illumina	ON563414.3	58549	A	C	0.0555556	FALSE	other	FALSE	A->C	minor
41_A	Illumina	ON563414.3	58583	A	G	0.0422535	FALSE	other	FALSE	A->G	minor
39_B	Illumina	ON563414.3	58670	A	G	0.0416667	FALSE	other	FALSE	A->G	minor
39_B	Illumina	ON563414.3	58710	G	T	0.0416667	FALSE	other	FALSE	G->T	minor
26_C	Illumina	ON563414.3	58715	T	G	0.0555556	FALSE	other	FALSE	T->G	minor
39_L	Illumina	ON563414.3	58759	T	C	0.0526316	FALSE	other	FALSE	T->C	minor
26_C	Illumina	ON563414.3	58774	C	T	0.05	TRUE	TC>TT	FALSE	C->T	minor
26_C	Illumina	ON563414.3	58783	G	A	0.0588235	TRUE	GA>AA	FALSE	G->A	minor
26_C	Illumina	ON563414.3	58794	A	G	0.0625	FALSE	other	FALSE	A->G	minor
39_H	Illumina	ON563414.3	58849	T	C	0.0555556	FALSE	other	FALSE	T->C	minor
39_L	Illumina	ON563414.3	58866	T	G	0.0714286	FALSE	other	FALSE	T->G	minor
42_A	Illumina	ON563414.3	58907	A	G	0.0625	FALSE	other	FALSE	A->G	minor
26_C	Illumina	ON563414.3	58932	G	T	0.0769231	FALSE	other	FALSE	G->T	minor
26_C	Illumina	ON563414.3	58943	G	C	0.0666667	FALSE	other	FALSE	G->C	minor
26_C	Illumina	ON563414.3	58946	T	G	0.0666667	FALSE	other	FALSE	T->G	minor
26_C	Illumina	ON563414.3	58947	T	C	0.0666667	FALSE	other	FALSE	T->C	minor
26_C	Illumina	ON563414.3	58948	C	T	0.0666667	TRUE	TC>TT	FALSE	C->T	minor
42_A	Illumina	ON563414.3	58954	C	A	0.0625	FALSE	other	FALSE	C->A	minor
39_H	Illumina	ON563414.3	58992	T	A	0.0666667	FALSE	other	FALSE	T->A	minor
32_B	Illumina	ON563414.3	59012	C	T	0.0833333	FALSE	other	FALSE	C->T	minor
42_A	Illumina	ON563414.3	59035	T	C	0.0769231	FALSE	other	FALSE	T->C	minor
42_A	Illumina	ON563414.3	59050	A	T	0.0769231	FALSE	other	FALSE	A->T	minor
42_A	Illumina	ON563414.3	59093	T	C	0.0833333	FALSE	other	FALSE	T->C	minor
39_H	Illumina	ON563414.3	59113	C	T	0.0769231	TRUE	TC>TT	FALSE	C->T	minor
42_A	Illumina	ON563414.3	59229	T	C	0.0526316	FALSE	other	FALSE	T->C	minor
42_A	Illumina	ON563414.3	59236	A	T	0.0526316	FALSE	other	FALSE	A->T	minor
42_A	Illumina	ON563414.3	59300	A	T	0.0555556	FALSE	other	FALSE	A->T	minor
26_C	Illumina	ON563414.3	59305	G	A	0.0434783	TRUE	GA>AA	FALSE	G->A	minor
32_B	Illumina	ON563414.3	59325	G	A	0.0588235	FALSE	other	FALSE	G->A	minor
39_H	Illumina	ON563414.3	59400	C	A	0.0833333	FALSE	other	FALSE	C->A	minor
39_L	Illumina	ON563414.3	59403	T	C	0.0416667	FALSE	other	FALSE	T->C	minor
32_B	Illumina	ON563414.3	59422	A	G	0.0769231	FALSE	other	FALSE	A->G	minor
39_L	Illumina	ON563414.3	59446	C	T	0.047619	TRUE	TC>TT	FALSE	C->T	minor
26_C	Illumina	ON563414.3	59472	C	T	0.0555556	FALSE	other	FALSE	C->T	minor
39_H	Illumina	ON563414.3	59479	C	T	0.0666667	FALSE	other	FALSE	C->T	minor
26_C	Illumina	ON563414.3	59482	A	G	0.05	FALSE	other	FALSE	A->G	minor
26_C	Illumina	ON563414.3	59510	G	A	0.0740741	TRUE	GA>AA	FALSE	G->A	minor
32_B	Illumina	ON563414.3	59626	T	C	0.0555556	FALSE	other	FALSE	T->C	minor
26_C	Illumina	ON563414.3	59639	G	A	0.0625	TRUE	GA>AA	TRUE	G->A	minor
42_A	Illumina	ON563414.3	59642	T	C	0.0526316	FALSE	other	TRUE	T->C	minor
39_L	Illumina	ON563414.3	59686	C	T	0.0555556	TRUE	TC>TT	TRUE	C->T	minor
26_C	Illumina	ON563414.3	59733	G	A	0.0666667	TRUE	GA>AA	FALSE	G->A	minor
26_C	Illumina	ON563414.3	59736	G	A	0.0625	FALSE	other	FALSE	G->A	minor
39_H	Illumina	ON563414.3	59737	T	C	0.0526316	FALSE	other	FALSE	T->C	minor
42_A	Illumina	ON563414.3	59745	T	C	0.0833333	FALSE	other	FALSE	T->C	minor
26_C	Illumina	ON563414.3	59746	C	T	0.0588235	TRUE	TC>TT	FALSE	C->T	minor
26_C	Illumina	ON563414.3	59779	C	T	0.0454545	TRUE	TC>TT	FALSE	C->T	minor
26_C	Illumina	ON563414.3	59799	A	G	0.0454545	FALSE	other	FALSE	A->G	minor
42_A	Illumina	ON563414.3	59812	C	T	0.0666667	FALSE	other	FALSE	C->T	minor
26_C	Illumina	ON563414.3	59823	C	T	0.0555556	FALSE	other	FALSE	C->T	minor
26_C	Illumina	ON563414.3	59852	G	A	0.0555556	TRUE	GA>AA	FALSE	G->A	minor
32_B	Illumina	ON563414.3	59857	T	A	0.0555556	FALSE	other	FALSE	T->A	minor
26_C	Illumina	ON563414.3	59864	G	A	0.0555556	FALSE	other	FALSE	G->A	minor
42_A	Illumina	ON563414.3	59954	T	A	0.0434783	FALSE	other	FALSE	T->A	minor
32_B	Illumina	ON563414.3	59959	C	T	0.0666667	FALSE	other	FALSE	C->T	minor
32_B	Illumina	ON563414.3	59991	C	T	0.0625	FALSE	other	FALSE	C->T	minor
39_H	Illumina	ON563414.3	60074	G	A	0.0588235	TRUE	GA>AA	FALSE	G->A	minor
32_B	Illumina	ON563414.3	60078	T	C	0.0769231	FALSE	other	FALSE	T->C	minor
41_A	Illumina	ON563414.3	60089	T	C	0.0408163	FALSE	other	FALSE	T->C	minor
32_B	Illumina	ON563414.3	60098	C	T	0.1	TRUE	TC>TT	FALSE	C->T	minor
39_B	Illumina	ON563414.3	60124	G	A	0.047619	FALSE	other	FALSE	G->A	minor
39_B	Illumina	ON563414.3	60127	T	A	0.0454545	FALSE	other	FALSE	T->A	minor
26_C	Illumina	ON563414.3	60159	C	T	0.0769231	FALSE	other	FALSE	C->T	minor
42_A	Illumina	ON563414.3	60286	T	A	0.0434783	FALSE	other	FALSE	T->A	minor
32_B	Illumina	ON563414.3	60370	C	T	0.0909091	FALSE	other	FALSE	C->T	minor
26_C	Illumina	ON563414.3	60455	A	T	0.0555556	FALSE	other	FALSE	A->T	minor
26_C	Illumina	ON563414.3	60478	T	C	0.047619	FALSE	other	FALSE	T->C	minor
26_C	Illumina	ON563414.3	60481	C	T	0.1	TRUE	TC>TT	FALSE	C->T	minor
26_C	Illumina	ON563414.3	60523	G	A	0.0769231	TRUE	GA>AA	FALSE	G->A	minor
26_C	Illumina	ON563414.3	60547	G	T	0.05	FALSE	other	FALSE	G->T	minor
32_B	Illumina	ON563414.3	60640	T	C	0.0526316	FALSE	other	FALSE	T->C	minor
39_H	Illumina	ON563414.3	60656	A	T	0.0833333	FALSE	other	FALSE	A->T	minor
26_C	Illumina	ON563414.3	60664	C	T	0.05	FALSE	other	FALSE	C->T	minor
26_C	Illumina	ON563414.3	60689	A	G	0.0434783	FALSE	other	FALSE	A->G	minor
39_H	Illumina	ON563414.3	60707	C	T	0.0625	FALSE	other	FALSE	C->T	minor
26_C	Illumina	ON563414.3	60718	C	T	0.0434783	TRUE	TC>TT	FALSE	C->T	minor
26_C	Illumina	ON563414.3	60745	C	T	0.0416667	TRUE	TC>TT	FALSE	C->T	minor
42_A	Illumina	ON563414.3	60762	C	A	0.0588235	FALSE	other	FALSE	C->A	minor
32_B	Illumina	ON563414.3	60767	G	A	0.0416667	TRUE	GA>AA	FALSE	G->A	minor
42_A	Illumina	ON563414.3	60771	G	A	0.0588235	FALSE	other	FALSE	G->A	minor
26_C	Illumina	ON563414.3	60807	G	A	0.0416667	FALSE	other	FALSE	G->A	minor
42_A	Illumina	ON563414.3	60846	T	C	0.0526316	FALSE	other	FALSE	T->C	minor
42_A	Illumina	ON563414.3	60853	C	T	0.0526316	TRUE	TC>TT	FALSE	C->T	minor
39_H	Illumina	ON563414.3	60884	T	A	0.0434783	FALSE	other	FALSE	T->A	minor
32_B	Illumina	ON563414.3	60928	A	G	0.0588235	FALSE	other	FALSE	A->G	minor
26_C	Illumina	ON563414.3	61041	A	G	0.0625	FALSE	other	FALSE	A->G	minor
26_C	Illumina	ON563414.3	61069	G	A	0.1	FALSE	other	FALSE	G->A	minor
26_C	Illumina	ON563414.3	61081	C	T	0.1	FALSE	other	FALSE	C->T	minor
26_C	Illumina	ON563414.3	61083	G	T	0.1	FALSE	other	FALSE	G->T	minor
39_H	Illumina	ON563414.3	61086	T	C	0.0454545	FALSE	other	FALSE	T->C	minor
26_C	Illumina	ON563414.3	61088	C	T	0.0769231	TRUE	TC>TT	FALSE	C->T	minor
39_H	Illumina	ON563414.3	61091	T	C	0.0416667	FALSE	other	FALSE	T->C	minor
26_C	Illumina	ON563414.3	61094	A	G	0.0714286	FALSE	other	FALSE	A->G	minor
39_H	Illumina	ON563414.3	61121	A	G	0.0434783	FALSE	other	FALSE	A->G	minor
42_A	Illumina	ON563414.3	61126	A	G	0.0714286	FALSE	other	FALSE	A->G	minor
26_C	Illumina	ON563414.3	61142	G	A	0.0454545	FALSE	other	FALSE	G->A	minor
26_C	Illumina	ON563414.3	61169	T	A	0.0434783	FALSE	other	FALSE	T->A	minor
26_C	Illumina	ON563414.3	61176	T	C	0.0526316	FALSE	other	FALSE	T->C	minor
42_A	Illumina	ON563414.3	61197	T	C	0.0666667	FALSE	other	FALSE	T->C	minor
42_A	Illumina	ON563414.3	61264	T	C	0.05	FALSE	other	FALSE	T->C	minor
42_A	Illumina	ON563414.3	61293	A	G	0.0434783	FALSE	other	FALSE	A->G	minor
39_H	Illumina	ON563414.3	61328	T	G	0.0833333	FALSE	other	FALSE	T->G	minor
26_C	Illumina	ON563414.3	61352	T	C	0.0526316	FALSE	other	FALSE	T->C	minor
32_B	Illumina	ON563414.3	61368	A	C	0.0526316	FALSE	other	FALSE	A->C	minor
26_C	Illumina	ON563414.3	61512	G	C	0.0434783	FALSE	other	FALSE	G->C	minor
39_H	Illumina	ON563414.3	61568	C	A	0.0434783	FALSE	other	FALSE	C->A	minor
41_A	Illumina	ON563414.3	61603	A	T	0.0410959	FALSE	other	FALSE	A->T	minor
42_A	Illumina	ON563414.3	61641	T	C	0.0714286	FALSE	other	FALSE	T->C	minor
26_C	Illumina	ON563414.3	61645	G	T	0.0833333	FALSE	other	FALSE	G->T	minor
26_C	Illumina	ON563414.3	61750	C	T	0.0454545	TRUE	TC>TT	FALSE	C->T	minor
42_A	Illumina	ON563414.3	61791	G	A	0.0526316	FALSE	other	FALSE	G->A	minor
41_A	Illumina	ON563414.3	61793	T	C	0.0561798	FALSE	other	FALSE	T->C	minor
32_B	Illumina	ON563414.3	61824	T	A	0.0434783	FALSE	other	FALSE	T->A	minor
42_A	Illumina	ON563414.3	61876	C	A	0.0526316	FALSE	other	FALSE	C->A	minor
39_L	Illumina	ON563414.3	61887	C	A	0.0434783	FALSE	other	FALSE	C->A	minor
42_A	Illumina	ON563414.3	61898	T	A	0.0555556	FALSE	other	FALSE	T->A	minor
26_C	Illumina	ON563414.3	61903	G	A	0.0434783	TRUE	GA>AA	FALSE	G->A	minor
26_C	Illumina	ON563414.3	61934	T	C	0.0625	FALSE	other	FALSE	T->C	minor
39_L	Illumina	ON563414.3	61963	A	G	0.0833333	FALSE	other	FALSE	A->G	minor
32_B	Illumina	ON563414.3	62005	C	T	0.0555556	TRUE	TC>TT	FALSE	C->T	minor
39_L	Illumina	ON563414.3	62018	T	C	0.1	FALSE	other	FALSE	T->C	minor
42_A	Illumina	ON563414.3	62090	G	A	0.0526316	FALSE	other	FALSE	G->A	minor
26_C	Illumina	ON563414.3	62118	G	A	0.0833333	FALSE	other	FALSE	G->A	minor
26_C	Illumina	ON563414.3	62153	C	T	0.0588235	TRUE	TC>TT	FALSE	C->T	minor
39_H	Illumina	ON563414.3	62197	C	T	0.1	TRUE	TC>TT	FALSE	C->T	minor
26_C	Illumina	ON563414.3	62216	G	A	0.0769231	TRUE	GA>AA	FALSE	G->A	minor
39_L	Illumina	ON563414.3	62230	T	A	0.0588235	FALSE	other	FALSE	T->A	minor
39_B	Illumina	ON563414.3	62239	T	C	0.0434783	FALSE	other	FALSE	T->C	minor
41_A	Illumina	ON563414.3	62326	G	A	0.0416667	TRUE	GA>AA	FALSE	G->A	minor
32_B	Illumina	ON563414.3	62335	A	T	0.0526316	FALSE	other	FALSE	A->T	minor
32_B	Illumina	ON563414.3	62339	C	T	0.0588235	FALSE	other	FALSE	C->T	minor
3_A	Illumina	ON563414.3	62447	A	T	0.0689655	FALSE	other	FALSE	A->T	minor
45_B	Illumina	ON563414.3	62459	A	G	0.047619	FALSE	other	FALSE	A->G	minor
41_A	Illumina	ON563414.3	62536	C	A	0.0909091	FALSE	other	FALSE	C->A	minor
45_B	Illumina	ON563414.3	62547	G	T	0.0454545	FALSE	other	FALSE	G->T	minor
26_C	Illumina	ON563414.3	62690	C	T	0.0833333	TRUE	TC>TT	FALSE	C->T	minor
26_C	Illumina	ON563414.3	62702	G	A	0.0714286	FALSE	other	FALSE	G->A	minor
26_C	Illumina	ON563414.3	62714	A	T	0.0769231	FALSE	other	FALSE	A->T	minor
42_A	Illumina	ON563414.3	62752	T	C	0.0588235	FALSE	other	FALSE	T->C	minor
41_A	Illumina	ON563414.3	62813	T	A	0.05	FALSE	other	FALSE	T->A	minor
39_L	Illumina	ON563414.3	62815	C	T	0.0416667	TRUE	TC>TT	FALSE	C->T	minor
26_C	Illumina	ON563414.3	62820	G	A	0.047619	TRUE	GA>AA	FALSE	G->A	minor
39_L	Illumina	ON563414.3	62820	G	A	0.0434783	TRUE	GA>AA	FALSE	G->A	minor
32_B	Illumina	ON563414.3	62864	G	A	0.0454545	TRUE	GA>AA	FALSE	G->A	minor
32_B	Illumina	ON563414.3	62868	T	C	0.0454545	FALSE	other	FALSE	T->C	minor
26_C	Illumina	ON563414.3	62997	G	A	0.0909091	TRUE	GA>AA	FALSE	G->A	minor
39_L	Illumina	ON563414.3	63024	C	T	0.0714286	FALSE	other	FALSE	C->T	minor
32_B	Illumina	ON563414.3	63095	A	T	0.05	FALSE	other	FALSE	A->T	minor
26_C	Illumina	ON563414.3	63115	A	C	0.0909091	FALSE	other	FALSE	A->C	minor
26_C	Illumina	ON563414.3	63128	T	A	0.0769231	FALSE	other	FALSE	T->A	minor
45_B	Illumina	ON563414.3	63138	A	T	0.047619	FALSE	other	FALSE	A->T	minor
26_C	Illumina	ON563414.3	63142	C	T	0.0833333	FALSE	other	FALSE	C->T	minor
39_L	Illumina	ON563414.3	63179	A	T	0.0833333	FALSE	other	FALSE	A->T	minor
45_B	Illumina	ON563414.3	63209	A	G	0.05	FALSE	other	FALSE	A->G	minor
39_H	Illumina	ON563414.3	63287	T	A	0.0769231	FALSE	other	FALSE	T->A	minor
39_L	Illumina	ON563414.3	63287	T	C	0.0625	FALSE	other	FALSE	T->C	minor
39_B	Illumina	ON563414.3	63322	T	C	0.0526316	FALSE	other	FALSE	T->C	minor
41_A	Illumina	ON563414.3	63353	G	A	0.0454545	FALSE	other	FALSE	G->A	minor
39_H	Illumina	ON563414.3	63378	C	T	0.0833333	FALSE	other	FALSE	C->T	minor
41_A	Illumina	ON563414.3	63416	T	C	0.0465116	FALSE	other	FALSE	T->C	minor
39_H	Illumina	ON563414.3	63420	T	C	0.0833333	FALSE	other	FALSE	T->C	minor
26_C	Illumina	ON563414.3	63441	G	A	0.0555556	TRUE	GA>AA	FALSE	G->A	minor
26_C	Illumina	ON563414.3	63443	A	T	0.0526316	FALSE	other	FALSE	A->T	minor
26_C	Illumina	ON563414.3	63445	C	G	0.0526316	FALSE	other	FALSE	C->G	minor
26_C	Illumina	ON563414.3	63452	T	A	0.0526316	FALSE	other	FALSE	T->A	minor
26_C	Illumina	ON563414.3	63453	T	A	0.0526316	FALSE	other	FALSE	T->A	minor
39_H	Illumina	ON563414.3	63471	G	A	0.1	FALSE	other	FALSE	G->A	minor
26_C	Illumina	ON563414.3	63509	C	T	0.0714286	TRUE	TC>TT	FALSE	C->T	minor
26_C	Illumina	ON563414.3	63535	G	A	0.1	FALSE	other	FALSE	G->A	minor
42_A	Illumina	ON563414.3	63542	T	C	0.1	FALSE	other	FALSE	T->C	minor
41_A	Illumina	ON563414.3	63590	T	G	0.0681818	FALSE	other	FALSE	T->G	minor
45_B	Illumina	ON563414.3	63671	T	A	0.047619	FALSE	other	FALSE	T->A	minor
44_B	Illumina	ON563414.3	63680	T	C	0.0416667	FALSE	other	FALSE	T->C	minor
44_B	Illumina	ON563414.3	63692	T	A	0.0434783	FALSE	other	FALSE	T->A	minor
45_B	Illumina	ON563414.3	63704	G	T	0.05	FALSE	other	FALSE	G->T	minor
44_B	Illumina	ON563414.3	63727	A	G	0.047619	FALSE	other	FALSE	A->G	minor
39_L	Illumina	ON563414.3	63747	C	T	0.0714286	TRUE	TC>TT	FALSE	C->T	minor
41_A	Illumina	ON563414.3	63828	G	A	0.0714286	TRUE	GA>AA	FALSE	G->A	minor
32_B	Illumina	ON563414.3	63850	T	C	0.1	FALSE	other	FALSE	T->C	minor
42_A	Illumina	ON563414.3	63866	C	T	0.0625	FALSE	other	FALSE	C->T	minor
39_B	Illumina	ON563414.3	63868	G	T	0.0416667	FALSE	other	FALSE	G->T	minor
44_B	Illumina	ON563414.3	63899	A	G	0.0454545	FALSE	other	FALSE	A->G	minor
26_C	Illumina	ON563414.3	63946	A	G	0.0416667	FALSE	other	FALSE	A->G	minor
41_A	Illumina	ON563414.3	63986	T	A	0.0697674	FALSE	other	FALSE	T->A	minor
26_C	Illumina	ON563414.3	64027	A	T	0.0588235	FALSE	other	FALSE	A->T	minor
39_L	Illumina	ON563414.3	64031	C	T	0.0625	FALSE	other	FALSE	C->T	minor
26_C	Illumina	ON563414.3	64031	C	T	0.0588235	FALSE	other	FALSE	C->T	minor
39_B	Illumina	ON563414.3	64089	G	T	0.0434783	FALSE	other	FALSE	G->T	minor
42_A	Illumina	ON563414.3	64157	A	G	0.0666667	FALSE	other	FALSE	A->G	minor
42_A	Illumina	ON563414.3	64170	A	C	0.0714286	FALSE	other	FALSE	A->C	minor
26_C	Illumina	ON563414.3	64173	C	T	0.0588235	FALSE	other	FALSE	C->T	minor
26_C	Illumina	ON563414.3	64196	G	A	0.0555556	TRUE	GA>AA	FALSE	G->A	minor
26_C	Illumina	ON563414.3	64197	A	G	0.0526316	FALSE	other	FALSE	A->G	minor
26_C	Illumina	ON563414.3	64209	C	T	0.0454545	TRUE	TC>TT	FALSE	C->T	minor
32_B	Illumina	ON563414.3	64217	T	C	0.0909091	FALSE	other	FALSE	T->C	minor
42_A	Illumina	ON563414.3	64219	C	T	0.0555556	TRUE	TC>TT	FALSE	C->T	minor
32_B	Illumina	ON563414.3	64262	T	C	0.0769231	FALSE	other	FALSE	T->C	minor
26_C	Illumina	ON563414.3	64300	C	T	0.0909091	FALSE	other	FALSE	C->T	minor
32_B	Illumina	ON563414.3	64301	G	T	0.0666667	FALSE	other	FALSE	G->T	minor
26_C	Illumina	ON563414.3	64310	C	T	0.0909091	TRUE	TC>TT	FALSE	C->T	minor
39_H	Illumina	ON563414.3	64356	T	C	0.0666667	FALSE	other	FALSE	T->C	minor
39_L	Illumina	ON563414.3	64381	A	G	0.0526316	FALSE	other	FALSE	A->G	minor
39_H	Illumina	ON563414.3	64392	C	A	0.0909091	FALSE	other	FALSE	C->A	minor
39_B	Illumina	ON563414.3	64411	T	C	0.0416667	FALSE	other	FALSE	T->C	minor
39_L	Illumina	ON563414.3	64512	C	T	0.0454545	FALSE	other	FALSE	C->T	minor
26_C	Illumina	ON563414.3	64566	G	A	0.0526316	FALSE	other	FALSE	G->A	minor
26_C	Illumina	ON563414.3	64593	C	T	0.0555556	FALSE	other	FALSE	C->T	minor
26_C	Illumina	ON563414.3	64602	G	A	0.0588235	FALSE	other	FALSE	G->A	minor
26_C	Illumina	ON563414.3	64637	T	A	0.0909091	FALSE	other	FALSE	T->A	minor
39_L	Illumina	ON563414.3	64639	C	T	0.1	FALSE	other	FALSE	C->T	minor
39_B	Illumina	ON563414.3	64685	A	G	0.0555556	FALSE	other	FALSE	A->G	minor
26_C	Illumina	ON563414.3	64688	C	T	0.0625	FALSE	other	FALSE	C->T	minor
32_B	Illumina	ON563414.3	64728	T	C	0.0625	FALSE	other	FALSE	T->C	minor
32_B	Illumina	ON563414.3	64746	A	G	0.0666667	FALSE	other	FALSE	A->G	minor
26_C	Illumina	ON563414.3	64755	C	T	0.0666667	FALSE	other	FALSE	C->T	minor
26_C	Illumina	ON563414.3	64814	G	A	0.1	TRUE	GA>AA	FALSE	G->A	minor
26_C	Illumina	ON563414.3	64872	T	A	0.0526316	FALSE	other	FALSE	T->A	minor
39_H	Illumina	ON563414.3	64937	G	T	0.0666667	FALSE	other	FALSE	G->T	minor
32_B	Illumina	ON563414.3	65095	G	T	0.05	FALSE	other	FALSE	G->T	minor
32_B	Illumina	ON563414.3	65110	A	G	0.0454545	FALSE	other	FALSE	A->G	minor
26_C	Illumina	ON563414.3	65123	G	A	0.0588235	FALSE	other	FALSE	G->A	minor
39_H	Illumina	ON563414.3	65157	G	T	0.047619	FALSE	other	FALSE	G->T	minor
39_L	Illumina	ON563414.3	65163	G	A	0.047619	TRUE	GA>AA	FALSE	G->A	minor
42_A	Illumina	ON563414.3	65259	C	T	0.0416667	FALSE	other	FALSE	C->T	minor
42_A	Illumina	ON563414.3	65261	T	C	0.0416667	FALSE	other	FALSE	T->C	minor
39_H	Illumina	ON563414.3	65337	T	C	0.0416667	FALSE	other	FALSE	T->C	minor
42_A	Illumina	ON563414.3	65456	A	T	0.0555556	FALSE	other	FALSE	A->T	minor
41_A	Illumina	ON563414.3	65525	G	T	0.05	FALSE	other	FALSE	G->T	minor
26_C	Illumina	ON563414.3	65768	G	A	0.105263	FALSE	other	FALSE	G->A	minor
39_H	Illumina	ON563414.3	65768	G	T	0.047619	FALSE	other	FALSE	G->T	minor
39_H	Illumina	ON563414.3	65792	A	G	0.0555556	FALSE	other	FALSE	A->G	minor
39_H	Illumina	ON563414.3	65799	T	C	0.0555556	FALSE	other	FALSE	T->C	minor
39_H	Illumina	ON563414.3	65871	A	G	0.05	FALSE	other	FALSE	A->G	minor
32_B	Illumina	ON563414.3	65905	T	C	0.0434783	FALSE	other	FALSE	T->C	minor
39_H	Illumina	ON563414.3	65992	G	A	0.05	FALSE	other	FALSE	G->A	minor
41_A	Illumina	ON563414.3	65993	T	G	0.0568182	FALSE	other	FALSE	T->G	minor
42_A	Illumina	ON563414.3	66003	A	T	0.0625	FALSE	other	FALSE	A->T	minor
39_H	Illumina	ON563414.3	66023	T	C	0.0588235	FALSE	other	FALSE	T->C	minor
26_C	Illumina	ON563414.3	66068	G	A	0.0555556	FALSE	other	FALSE	G->A	minor
39_L	Illumina	ON563414.3	66192	C	T	0.0666667	TRUE	TC>TT	FALSE	C->T	minor
26_C	Illumina	ON563414.3	66200	A	C	0.0555556	FALSE	other	FALSE	A->C	minor
39_L	Illumina	ON563414.3	66210	A	G	0.0714286	FALSE	other	FALSE	A->G	minor
26_C	Illumina	ON563414.3	66211	A	G	0.047619	FALSE	other	FALSE	A->G	minor
26_C	Illumina	ON563414.3	66212	C	T	0.047619	FALSE	other	FALSE	C->T	minor
42_A	Illumina	ON563414.3	66274	T	C	0.0769231	FALSE	other	FALSE	T->C	minor
42_A	Illumina	ON563414.3	66284	A	T	0.0833333	FALSE	other	FALSE	A->T	minor
39_L	Illumina	ON563414.3	66292	A	G	0.05	FALSE	other	FALSE	A->G	minor
42_A	Illumina	ON563414.3	66314	A	T	0.0909091	FALSE	other	FALSE	A->T	minor
26_C	Illumina	ON563414.3	66377	A	T	0.0625	FALSE	other	FALSE	A->T	minor
42_A	Illumina	ON563414.3	66407	G	A	0.05	TRUE	GA>AA	FALSE	G->A	minor
26_C	Illumina	ON563414.3	66628	T	G	0.0714286	FALSE	other	FALSE	T->G	minor
39_L	Illumina	ON563414.3	66648	T	A	0.0555556	FALSE	other	FALSE	T->A	minor
26_C	Illumina	ON563414.3	66672	A	G	0.0833333	FALSE	other	FALSE	A->G	minor
26_C	Illumina	ON563414.3	66677	G	A	0.0714286	FALSE	other	FALSE	G->A	minor
26_C	Illumina	ON563414.3	66680	A	G	0.0769231	FALSE	other	FALSE	A->G	minor
26_C	Illumina	ON563414.3	66970	A	T	0.047619	FALSE	other	FALSE	A->T	minor
39_H	Illumina	ON563414.3	67023	G	T	0.1	FALSE	other	FALSE	G->T	minor
39_B	Illumina	ON563414.3	67029	C	A	0.0416667	FALSE	other	FALSE	C->A	minor
26_C	Illumina	ON563414.3	67033	G	A	0.047619	FALSE	other	FALSE	G->A	minor
42_A	Illumina	ON563414.3	67070	G	T	0.0769231	FALSE	other	FALSE	G->T	minor
41_A	Illumina	ON563414.3	67073	G	A	0.0652174	FALSE	other	FALSE	G->A	minor
39_L	Illumina	ON563414.3	67076	C	T	0.0666667	FALSE	other	FALSE	C->T	minor
39_H	Illumina	ON563414.3	67116	T	A	0.0909091	FALSE	other	FALSE	T->A	minor
41_A	Illumina	ON563414.3	67118	A	G	0.0434783	FALSE	other	FALSE	A->G	minor
26_C	Illumina	ON563414.3	67163	G	A	0.0526316	FALSE	other	FALSE	G->A	minor
26_C	Illumina	ON563414.3	67258	T	C	0.0833333	FALSE	other	FALSE	T->C	minor
26_C	Illumina	ON563414.3	67266	A	T	0.1	FALSE	other	FALSE	A->T	minor
26_C	Illumina	ON563414.3	67273	C	T	0.1	TRUE	TC>TT	FALSE	C->T	minor
41_A	Illumina	ON563414.3	67279	A	T	0.0547945	FALSE	other	FALSE	A->T	minor
39_H	Illumina	ON563414.3	67324	A	G	0.05	FALSE	other	FALSE	A->G	minor
26_C	Illumina	ON563414.3	67330	C	T	0.0666667	TRUE	TC>TT	FALSE	C->T	minor
39_H	Illumina	ON563414.3	67376	T	A	0.047619	FALSE	other	FALSE	T->A	minor
39_H	Illumina	ON563414.3	67377	C	A	0.05	FALSE	other	FALSE	C->A	minor
26_C	Illumina	ON563414.3	67379	G	A	0.05	FALSE	other	FALSE	G->A	minor
39_H	Illumina	ON563414.3	67392	A	T	0.047619	FALSE	other	FALSE	A->T	minor
26_C	Illumina	ON563414.3	67396	C	T	0.0454545	TRUE	TC>TT	FALSE	C->T	minor
26_C	Illumina	ON563414.3	67404	G	A	0.0454545	FALSE	other	FALSE	G->A	minor
39_L	Illumina	ON563414.3	67507	T	C	0.0416667	FALSE	other	FALSE	T->C	minor
42_A	Illumina	ON563414.3	67541	T	C	0.0769231	FALSE	other	FALSE	T->C	minor
42_A	Illumina	ON563414.3	67557	A	G	0.0769231	FALSE	other	FALSE	A->G	minor
42_A	Illumina	ON563414.3	67608	T	C	0.0769231	FALSE	other	FALSE	T->C	minor
42_A	Illumina	ON563414.3	67613	A	G	0.0714286	FALSE	other	FALSE	A->G	minor
39_H	Illumina	ON563414.3	67629	T	A	0.0555556	FALSE	other	FALSE	T->A	minor
39_H	Illumina	ON563414.3	67680	A	T	0.0526316	FALSE	other	FALSE	A->T	minor
39_H	Illumina	ON563414.3	67715	A	T	0.0588235	FALSE	other	FALSE	A->T	minor
32_B	Illumina	ON563414.3	67819	A	G	0.0714286	FALSE	other	FALSE	A->G	minor
26_C	Illumina	ON563414.3	67831	G	A	0.0714286	FALSE	other	FALSE	G->A	minor
39_H	Illumina	ON563414.3	67857	C	A	0.0714286	FALSE	other	FALSE	C->A	minor
39_H	Illumina	ON563414.3	67868	A	G	0.0909091	FALSE	other	FALSE	A->G	minor
26_C	Illumina	ON563414.3	67933	C	T	0.0625	FALSE	other	FALSE	C->T	minor
42_A	Illumina	ON563414.3	68008	A	G	0.0588235	FALSE	other	FALSE	A->G	minor
32_B	Illumina	ON563414.3	68081	T	A	0.0625	FALSE	other	FALSE	T->A	minor
42_A	Illumina	ON563414.3	68171	A	T	0.0625	FALSE	other	FALSE	A->T	minor
32_B	Illumina	ON563414.3	68172	T	C	0.0714286	FALSE	other	FALSE	T->C	minor
42_A	Illumina	ON563414.3	68177	A	C	0.0666667	FALSE	other	FALSE	A->C	minor
39_H	Illumina	ON563414.3	68221	C	T	0.0833333	TRUE	TC>TT	FALSE	C->T	minor
32_B	Illumina	ON563414.3	68250	G	T	0.0769231	FALSE	other	FALSE	G->T	minor
39_L	Illumina	ON563414.3	68253	A	G	0.0434783	FALSE	other	FALSE	A->G	minor
26_C	Illumina	ON563414.3	68284	A	G	0.05	FALSE	other	FALSE	A->G	minor
39_L	Illumina	ON563414.3	68332	T	C	0.047619	FALSE	other	FALSE	T->C	minor
26_C	Illumina	ON563414.3	68410	G	T	0.0714286	FALSE	other	FALSE	G->T	minor
26_C	Illumina	ON563414.3	68412	A	G	0.0666667	FALSE	other	FALSE	A->G	minor
32_B	Illumina	ON563414.3	68419	C	T	0.0833333	TRUE	TC>TT	FALSE	C->T	minor
32_B	Illumina	ON563414.3	68420	C	T	0.0833333	FALSE	other	FALSE	C->T	minor
39_L	Illumina	ON563414.3	68444	T	C	0.0526316	FALSE	other	FALSE	T->C	minor
26_C	Illumina	ON563414.3	68451	A	G	0.0555556	FALSE	other	FALSE	A->G	minor
26_C	Illumina	ON563414.3	68453	A	G	0.0555556	FALSE	other	FALSE	A->G	minor
26_C	Illumina	ON563414.3	68461	C	T	0.0555556	TRUE	TC>TT	FALSE	C->T	minor
39_L	Illumina	ON563414.3	68464	A	G	0.0588235	FALSE	other	FALSE	A->G	minor
42_A	Illumina	ON563414.3	68607	A	G	0.0909091	FALSE	other	FALSE	A->G	minor
39_L	Illumina	ON563414.3	68626	A	T	0.0526316	FALSE	other	FALSE	A->T	minor
44_B	Illumina	ON563414.3	68634	T	C	0.0454545	FALSE	other	FALSE	T->C	minor
32_B	Illumina	ON563414.3	68674	T	C	0.0666667	FALSE	other	FALSE	T->C	minor
39_L	Illumina	ON563414.3	68715	T	C	0.0555556	FALSE	other	FALSE	T->C	minor
26_C	Illumina	ON563414.3	68755	A	G	0.0454545	FALSE	other	FALSE	A->G	minor
32_B	Illumina	ON563414.3	68775	C	T	0.0555556	TRUE	TC>TT	FALSE	C->T	minor
32_B	Illumina	ON563414.3	68783	A	G	0.0588235	FALSE	other	FALSE	A->G	minor
39_L	Illumina	ON563414.3	68813	T	C	0.1	FALSE	other	FALSE	T->C	minor
32_B	Illumina	ON563414.3	68882	T	A	0.0769231	FALSE	other	FALSE	T->A	minor
32_B	Illumina	ON563414.3	68896	T	A	0.0769231	FALSE	other	FALSE	T->A	minor
42_A	Illumina	ON563414.3	68909	C	A	0.0588235	FALSE	other	FALSE	C->A	minor
32_B	Illumina	ON563414.3	68915	C	T	0.0769231	TRUE	TC>TT	FALSE	C->T	minor
42_A	Illumina	ON563414.3	68935	A	G	0.0714286	FALSE	other	FALSE	A->G	minor
39_B	Illumina	ON563414.3	68943	G	A	0.0416667	TRUE	GA>AA	FALSE	G->A	minor
26_C	Illumina	ON563414.3	68953	C	T	0.0666667	TRUE	TC>TT	FALSE	C->T	minor
26_C	Illumina	ON563414.3	68962	G	A	0.0714286	FALSE	other	FALSE	G->A	minor
3_A	Illumina	ON563414.3	68981	T	C	0.0434783	FALSE	other	FALSE	T->C	minor
42_A	Illumina	ON563414.3	69099	A	G	0.0909091	FALSE	other	FALSE	A->G	minor
39_L	Illumina	ON563414.3	69099	A	G	0.0769231	FALSE	other	FALSE	A->G	minor
39_L	Illumina	ON563414.3	69145	G	A	0.0769231	FALSE	other	FALSE	G->A	minor
41_A	Illumina	ON563414.3	69160	T	G	0.0526316	FALSE	other	FALSE	T->G	minor
41_A	Illumina	ON563414.3	69214	G	T	0.047619	FALSE	other	FALSE	G->T	minor
26_C	Illumina	ON563414.3	69226	A	T	0.0526316	FALSE	other	FALSE	A->T	minor
3_A	Illumina	ON563414.3	69248	C	T	0.0555556	TRUE	TC>TT	FALSE	C->T	minor
26_C	Illumina	ON563414.3	69274	C	A	0.0434783	FALSE	other	FALSE	C->A	minor
26_C	Illumina	ON563414.3	69279	T	G	0.0434783	FALSE	other	FALSE	T->G	minor
39_H	Illumina	ON563414.3	69292	T	C	0.0666667	FALSE	other	FALSE	T->C	minor
39_H	Illumina	ON563414.3	69298	T	C	0.0769231	FALSE	other	FALSE	T->C	minor
[truncated: 3,987 more rows]
